# Supplementary material for: Genome-Wide Association Study on Reproductive Traits Using Imputation-Based Whole-Genome Sequence Data in Yorkshire Pigs
Source: Genes (Basel). 2023 Apr 2;14(4):861. doi: 10.3390/genes14040861 (PMC10137786; doi:10.3390/genes14040861)
Supplement: Supplementary file 1 [file genes-14-00861-s001.zip]

Archive with 5 entries (4 files):
- Supplementary Table/
- Supplementary Table/Supplementary Table S1.pdf
- Supplementary Table/Table S2.xlsx
- Supplementary Table/Table S3.xlsx
- Supplementary Table/Table S4.xlsx
