# Supplementary material for: Genome-Wide Association Study on Reproductive Traits Using Imputation-Based Whole-Genome Sequence Data in Yorkshire Pigs
Source: Genes (Basel). 2023 Apr 2;14(4):861. doi: 10.3390/genes14040861 (PMC10137786; doi:10.3390/genes14040861)
Supplement: Supplementary file 1 [file genes-14-00861-s001.zip › Supplementary Table/Table S2.xlsx]

## Sheet: chip_data
Table S2 Genes within 0.5Mb of suggestive significant SNPs by GWAS based on chip data for reproductive traits
Trait1	SNP2	Chr3	Position	P-value	Candidate gene	Distance (bp)
TNB	1：100527549	1	100527549	1.78e-06	LOC110256981	255935
TNB	1：100527549	1	100527549	1.78e-06	LOC110260876	-272011
TNB	1：100527549	1	100527549	1.78e-06	MRO	-159194
TNB	1：100527549	1	100527549	1.78e-06	ME2	-51771
TNB	1：100527549	1	100527549	1.78e-06	LOC102159046	11019
TNB	1：100527549	1	100527549	1.78e-06	MEX3C	150903
TNB	1：100527549	1	100527549	1.78e-06	LOC110256982	359303
TNB	1：100527549	1	100527549	1.78e-06	MAPK4	-235955
TNB	1：100527549	1	100527549	1.78e-06	ELAC1	within
TNB	1：100527549	1	100527549	1.78e-06	SMAD4	within
TNB	1：100527549	1	100527549	1.78e-06	LOC106506676	109881
TNB	1：100809374	1	100809374	1.78e-06	LOC110256981	-15373
TNB	1：100809374	1	100809374	1.78e-06	MRO	-441019
TNB	1：100809374	1	100809374	1.78e-06	ME2	-333596
TNB	1：100809374	1	100809374	1.78e-06	LOC102159046	-234855
TNB	1：100809374	1	100809374	1.78e-06	MEX3C	-110097
TNB	1：100809374	1	100809374	1.78e-06	LOC110256982	77478
TNB	1：100809374	1	100809374	1.78e-06	ELAC1	-272795
TNB	1：100809374	1	100809374	1.78e-06	SMAD4	-175873
TNB	1：100809374	1	100809374	1.78e-06	LOC106506676	-132782
TNB	11：64534485	11	64534485	2.62e-06	LOC110255846	-74176
TNB	11：64534485	11	64534485	2.62e-06	LOC110255847	145656
TNB	11：64534485	11	64534485	2.62e-06	ABCC4	-224654
TNB	11：64534485	11	64534485	2.62e-06	LOC102167784	within
TNB	11：64534485	11	64534485	2.62e-06	LOC110255845	185705
TNB	11：64534485	11	64534485	2.62e-06	LOC100738425	326584
TNB	11：64534485	11	64534485	2.62e-06	CLDN10	493221
TNB	14：24800872	14	24800872	1.98e-05	RAN	-482848
TNB	14：24800872	14	24800872	1.98e-05	LOC110256876	-404787
TNB	14：24800872	14	24800872	1.98e-05	PIWIL1	-40816
TNB	14：24800872	14	24800872	1.98e-05	FZD10	118611
TNB	14：24800872	14	24800872	1.98e-05	STX2	-420336
TNB	14：24800872	14	24800872	1.98e-05	RIMBP2	-78635
TNB	14：24800872	14	24800872	1.98e-05	TMEM132D	343568
TNB	14：54778715	14	54778715	2.08e-05	LOC102162338	-237146
TNB	14：54778715	14	54778715	2.08e-05	MTR	-125935
TNB	14：54778715	14	54778715	2.08e-05	ACTN2	-35998
TNB	14：54778715	14	54778715	2.08e-05	HEATR1	42358
TNB	14：54778715	14	54778715	2.08e-05	LGALS8	88299
TNB	14：54778715	14	54778715	2.08e-05	EDARADD	145441
TNB	14：54778715	14	54778715	2.08e-05	LOC110256688	210050
TNB	14：54778715	14	54778715	2.08e-05	ERO1B	278041
TNB	14：54778715	14	54778715	2.08e-05	LOC110256753	449131
TNB	14：54778715	14	54778715	2.08e-05	RYR2	-372024
TNB	14：54778715	14	54778715	2.08e-05	GPR137B	346690
TNB	14：54778715	14	54778715	2.08e-05	NID1	460612
NBA	13：156135228	13	156135228	2.5e-06	LOC102162347	-134614
NBA	13：156135228	13	156135228	2.5e-06	LOC110256437	270624
NBA	8：28531015	8	28531015	3.9e-06	LOC106504615	-225255
NBA	8：28531015	8	28531015	3.9e-06	LOC100520753	-220828
NBA	8：28531015	8	28531015	3.9e-06	LOC110262075	-251018
NBA	8：28531015	8	28531015	3.9e-06	LOC110261944	within
NBA	8：28531015	8	28531015	3.9e-06	LOC110262076	447637
NBA	8：28531015	8	28531015	3.9e-06	DTHD1	-457136
NBA	8：28531015	8	28531015	3.9e-06	NWD2	268687
NBA	8：28531015	8	28531015	3.9e-06	C8H4orf19	481869
NBA	8：28151873	8	28151873	3.9e-06	LOC106504615	144206
NBA	8：28151873	8	28151873	3.9e-06	LOC100520753	154352
NBA	8：28151873	8	28151873	3.9e-06	LOC106504613	-366921
NBA	8：28151873	8	28151873	3.9e-06	LOC110262075	110984
NBA	8：28151873	8	28151873	3.9e-06	LOC110261944	312002
NBA	8：28151873	8	28151873	3.9e-06	LOC110262073	-456356
NBA	8：28151873	8	28151873	3.9e-06	ARAP2	-191309
NBA	8：28151873	8	28151873	3.9e-06	DTHD1	-77994
NBA	13：150210534	13	150210534	4.01e-06	LOC110256429	145721
NBA	13：150210534	13	150210534	4.01e-06	DPPA4	-33822
NBA	13：150210534	13	150210534	4.01e-06	DPPA2	-9922
NBA	13：150210534	13	150210534	4.01e-06	LOC110256430	355681
NBA	13：150210534	13	150210534	4.01e-06	LOC100620198	419408
NBA	13：150210534	13	150210534	4.01e-06	MORC1	177408
NBA	13：150210534	13	150210534	4.01e-06	LOC110256428	-80415
NBA	13：156180521	13	156180521	4.15e-06	LOC102162347	-179907
NBA	13：156180521	13	156180521	4.15e-06	LOC110256437	225331
NBA	13：156180521	13	156180521	4.15e-06	ZPLD1	461676
NBA	16：66383847	16	66383847	7.99e-06	FNDC9	-471762
NBA	16：66383847	16	66383847	7.99e-06	MED7	-262751
NBA	16：66383847	16	66383847	7.99e-06	FAM71B	-251677
NBA	16：66383847	16	66383847	7.99e-06	HAVCR2	-223279
NBA	16：66383847	16	66383847	7.99e-06	TIMD4	-90884
NBA	16：66383847	16	66383847	7.99e-06	LOC110257243	427114
NBA	16：66383847	16	66383847	7.99e-06	CYFIP2	-382271
NBA	16：66383847	16	66383847	7.99e-06	HAVCR1	-174979
NBA	16：66383847	16	66383847	7.99e-06	LOC110257242	within
NBA	16：66383847	16	66383847	7.99e-06	ITK	-301584
NBA	16：66383847	16	66383847	7.99e-06	SGCD	64135
NBA	16：64384144	16	64384144	9.39e-06	LOC102162058	-129027
NBA	16：64384144	16	64384144	9.39e-06	IL12B	-225215
NBA	16：64384144	16	64384144	9.39e-06	UBLCP1	-178460
NBA	16：64384144	16	64384144	9.39e-06	RNF145	-70031
NBA	16：64384144	16	64384144	9.39e-06	LOC106508256	-241910
NBA	16：64384144	16	64384144	9.39e-06	LOC102160581	-149029
NBA	16：64384144	16	64384144	9.39e-06	EBF1	within
NBA	16：64384144	16	64384144	9.39e-06	ADRA1B	-373306
NBA	16：64384144	16	64384144	9.39e-06	LOC110257290	-414968
NBA	16：64384144	16	64384144	9.39e-06	LOC106506547	352937
NBA	8：27447410	8	27447410	1.1e-05	LOC106504613	250744
NBA	8：27447410	8	27447410	1.1e-05	LOC110262073	33229
NBA	8：27447410	8	27447410	1.1e-05	ARAP2	324003
NBA	13：140905847	13	140905847	1.23e-05	COX17	-311211
NBA	13：140905847	13	140905847	1.23e-05	POPDC2	-283919
NBA	13：140905847	13	140905847	1.23e-05	CD80	-175306
NBA	13：140905847	13	140905847	1.23e-05	TIMMDC1	-147149
NBA	13：140905847	13	140905847	1.23e-05	TMEM39A	-75115
NBA	13：140905847	13	140905847	1.23e-05	B4GALT4	63714
NBA	13：140905847	13	140905847	1.23e-05	UPK1B	108106
NBA	13：140905847	13	140905847	1.23e-05	C13H3orf30	158808
NBA	13：140905847	13	140905847	1.23e-05	NR1I2	-499718
NBA	13：140905847	13	140905847	1.23e-05	PLA1A	-239783
NBA	13：140905847	13	140905847	1.23e-05	ADPRH	-224216
NBA	13：140905847	13	140905847	1.23e-05	POGLUT1	-112202
NBA	13：140905847	13	140905847	1.23e-05	ARHGAP31	within
NBA	13：140905847	13	140905847	1.23e-05	IGSF11	242642
NBA	13：140905847	13	140905847	1.23e-05	MAATS1	-338871
NBA	13：140918064	13	140918064	1.23e-05	COX17	-323428
NBA	13：140918064	13	140918064	1.23e-05	POPDC2	-296136
NBA	13：140918064	13	140918064	1.23e-05	CD80	-187523
NBA	13：140918064	13	140918064	1.23e-05	TIMMDC1	-159366
NBA	13：140918064	13	140918064	1.23e-05	TMEM39A	-87332
NBA	13：140918064	13	140918064	1.23e-05	B4GALT4	51497
NBA	13：140918064	13	140918064	1.23e-05	UPK1B	95889
NBA	13：140918064	13	140918064	1.23e-05	C13H3orf30	146591
NBA	13：140918064	13	140918064	1.23e-05	PLA1A	-252000
NBA	13：140918064	13	140918064	1.23e-05	ADPRH	-236433
NBA	13：140918064	13	140918064	1.23e-05	POGLUT1	-124419
NBA	13：140918064	13	140918064	1.23e-05	ARHGAP31	within
NBA	13：140918064	13	140918064	1.23e-05	IGSF11	230425
NBA	13：140918064	13	140918064	1.23e-05	MAATS1	-351088
NBA	13：140918064	13	140918064	1.23e-05	LOC110256420	491431
LBW	8：27447410	8	27447410	4.36e-06	LOC106504613	250744
LBW	8：27447410	8	27447410	4.36e-06	LOC110262073	33229
LBW	8：27447410	8	27447410	4.36e-06	ARAP2	324003
LBW	8：28531015	8	28531015	4.85e-06	LOC106504615	-225255
LBW	8：28531015	8	28531015	4.85e-06	LOC100520753	-220828
LBW	8：28531015	8	28531015	4.85e-06	LOC110262075	-251018
LBW	8：28531015	8	28531015	4.85e-06	LOC110261944	within
LBW	8：28531015	8	28531015	4.85e-06	LOC110262076	447637
LBW	8：28531015	8	28531015	4.85e-06	DTHD1	-457136
LBW	8：28531015	8	28531015	4.85e-06	NWD2	268687
LBW	8：28531015	8	28531015	4.85e-06	C8H4orf19	481869
LBW	8：28151873	8	28151873	4.85e-06	LOC106504615	144206
LBW	8：28151873	8	28151873	4.85e-06	LOC100520753	154352
LBW	8：28151873	8	28151873	4.85e-06	LOC106504613	-366921
LBW	8：28151873	8	28151873	4.85e-06	LOC110262075	110984
LBW	8：28151873	8	28151873	4.85e-06	LOC110261944	312002
LBW	8：28151873	8	28151873	4.85e-06	LOC110262073	-456356
LBW	8：28151873	8	28151873	4.85e-06	ARAP2	-191309
LBW	8：28151873	8	28151873	4.85e-06	DTHD1	-77994
LBW	16：64384144	16	64384144	2.92e-05	LOC102162058	-129027
LBW	16：64384144	16	64384144	2.92e-05	IL12B	-225215
LBW	16：64384144	16	64384144	2.92e-05	UBLCP1	-178460
LBW	16：64384144	16	64384144	2.92e-05	RNF145	-70031
LBW	16：64384144	16	64384144	2.92e-05	LOC106508256	-241910
LBW	16：64384144	16	64384144	2.92e-05	LOC102160581	-149029
LBW	16：64384144	16	64384144	2.92e-05	EBF1	within
LBW	16：64384144	16	64384144	2.92e-05	ADRA1B	-373306
LBW	16：64384144	16	64384144	2.92e-05	LOC110257290	-414968
LBW	16：64384144	16	64384144	2.92e-05	LOC106506547	352937
LBW	13：140905847	13	140905847	3.19e-05	COX17	-311211
LBW	13：140905847	13	140905847	3.19e-05	POPDC2	-283919
LBW	13：140905847	13	140905847	3.19e-05	CD80	-175306
LBW	13：140905847	13	140905847	3.19e-05	TIMMDC1	-147149
LBW	13：140905847	13	140905847	3.19e-05	TMEM39A	-75115
LBW	13：140905847	13	140905847	3.19e-05	B4GALT4	63714
LBW	13：140905847	13	140905847	3.19e-05	UPK1B	108106
LBW	13：140905847	13	140905847	3.19e-05	C13H3orf30	158808
LBW	13：140905847	13	140905847	3.19e-05	NR1I2	-499718
LBW	13：140905847	13	140905847	3.19e-05	PLA1A	-239783
LBW	13：140905847	13	140905847	3.19e-05	ADPRH	-224216
LBW	13：140905847	13	140905847	3.19e-05	POGLUT1	-112202
LBW	13：140905847	13	140905847	3.19e-05	ARHGAP31	within
LBW	13：140905847	13	140905847	3.19e-05	IGSF11	242642
LBW	13：140905847	13	140905847	3.19e-05	MAATS1	-338871
LBW	13：140918064	13	140918064	3.19e-05	COX17	-323428
LBW	13：140918064	13	140918064	3.19e-05	POPDC2	-296136
LBW	13：140918064	13	140918064	3.19e-05	CD80	-187523
LBW	13：140918064	13	140918064	3.19e-05	TIMMDC1	-159366
LBW	13：140918064	13	140918064	3.19e-05	TMEM39A	-87332
LBW	13：140918064	13	140918064	3.19e-05	B4GALT4	51497
LBW	13：140918064	13	140918064	3.19e-05	UPK1B	95889
LBW	13：140918064	13	140918064	3.19e-05	C13H3orf30	146591
LBW	13：140918064	13	140918064	3.19e-05	PLA1A	-252000
LBW	13：140918064	13	140918064	3.19e-05	ADPRH	-236433
LBW	13：140918064	13	140918064	3.19e-05	POGLUT1	-124419
LBW	13：140918064	13	140918064	3.19e-05	ARHGAP31	within
LBW	13：140918064	13	140918064	3.19e-05	IGSF11	230425
LBW	13：140918064	13	140918064	3.19e-05	MAATS1	-351088
LBW	13：140918064	13	140918064	3.19e-05	LOC110256420	491431
GL	13：150210534	13	150210534	2.13e-07	LOC110256429	145721
GL	13：150210534	13	150210534	2.13e-07	DPPA4	-33822
GL	13：150210534	13	150210534	2.13e-07	DPPA2	-9922
GL	13：150210534	13	150210534	2.13e-07	LOC110256430	355681
GL	13：150210534	13	150210534	2.13e-07	LOC100620198	419408
GL	13：150210534	13	150210534	2.13e-07	MORC1	177408
GL	13：150210534	13	150210534	2.13e-07	LOC110256428	-80415
GL	13：156135228	13	156135228	2.24e-07	LOC102162347	-134614
GL	13：156135228	13	156135228	2.24e-07	LOC110256437	270624
GL	13：156180521	13	156180521	6.75e-07	LOC102162347	-179907
GL	13：156180521	13	156180521	6.75e-07	LOC110256437	225331
GL	13：156180521	13	156180521	6.75e-07	ZPLD1	461676
GL	1：163230424	1	163230424	2.05e-06	LOC102157644	-440068
GL	1：163230424	1	163230424	2.05e-06	KBTBD13	-113535
GL	1：163230424	1	163230424	2.05e-06	LOC106506879	-2237
GL	1：163230424	1	163230424	2.05e-06	LOC110261747	-147833
GL	1：163230424	1	163230424	2.05e-06	SLC51B	-140933
GL	1：163230424	1	163230424	2.05e-06	RASL12	-126397
GL	1：163230424	1	163230424	2.05e-06	UBAP1L	-76483
GL	1：163230424	1	163230424	2.05e-06	PDCD7	-57896
GL	1：163230424	1	163230424	2.05e-06	CILP	6440
GL	1：163230424	1	163230424	2.05e-06	IGDCC3	116907
GL	1：163230424	1	163230424	2.05e-06	IGDCC4	165800
GL	1：163230424	1	163230424	2.05e-06	DPP8	216466
GL	1：163230424	1	163230424	2.05e-06	HACD3	295448
GL	1：163230424	1	163230424	2.05e-06	SLC24A1	372799
GL	1：163230424	1	163230424	2.05e-06	ATP8B1	-167384
GL	1：163230424	1	163230424	2.05e-06	CLPX	-8357
GL	1：163230424	1	163230424	2.05e-06	PARP16	62354
GL	1：163230424	1	163230424	2.05e-06	DENND4A	431024
GL	1：163230424	1	163230424	2.05e-06	NEDD4L	-493909
GL	1：163230424	1	163230424	2.05e-06	INTS14	335402
GL	12：32136826	12	32136826	4.64e-06	TMEM100	-122732
GL	12：32136826	12	32136826	4.64e-06	LOC102166553	-93064
GL	12：32136826	12	32136826	4.64e-06	HLF	-493231
GL	12：32136826	12	32136826	4.64e-06	LOC110256030	-159670
GL	12：32136826	12	32136826	4.64e-06	PCTP	-46849
GL	12：32136826	12	32136826	4.64e-06	LOC100621260	within
GL	12：32136826	12	32136826	4.64e-06	MMD	-413103
GL	12：32136826	12	32136826	4.64e-06	ANKFN1	342643
GL	13：149404960	13	149404960	5.09e-06	LOC110256428	451445
GL	13：155789602	13	155789602	1.82e-05	LOC102162347	198275
GL	13：155759496	13	155759496	1.82e-05	LOC102162347	228381
GL	12：31700354	12	31700354	2.3e-05	LOC110255913	-178914
GL	12：31700354	12	31700354	2.3e-05	TMEM100	307653
GL	12：31700354	12	31700354	2.3e-05	LOC102166553	340081
GL	12：31700354	12	31700354	2.3e-05	TOM1L1	-429285
GL	12：31700354	12	31700354	2.3e-05	LOC100739396	-422504
GL	12：31700354	12	31700354	2.3e-05	HLF	-56759
GL	12：31700354	12	31700354	2.3e-05	LOC110256029	-77247
GL	12：31700354	12	31700354	2.3e-05	LOC110256030	242635
GL	12：31700354	12	31700354	2.3e-05	PCTP	343487
GL	12：31700354	12	31700354	2.3e-05	LOC100621260	420989
GL	12：31700354	12	31700354	2.3e-05	MMD	within
GL	12：31700354	12	31700354	2.3e-05	STXBP4	-221526
1 TNB: total number born; NBA: number born alive; LBW: litter birth weight; GL: gestation length. 2 SNP: single-nucleotide polymorphism; 3 Chr: chromosome.
