# Supplementary material for: Genome-Wide Association Study on Reproductive Traits Using Imputation-Based Whole-Genome Sequence Data in Yorkshire Pigs
Source: Genes (Basel). 2023 Apr 2;14(4):861. doi: 10.3390/genes14040861 (PMC10137786; doi:10.3390/genes14040861)
Supplement: Supplementary file 1 [file genes-14-00861-s001.zip › Supplementary Table/Table S3.xlsx]

## Sheet: imputation_by_PHARP
Table S3 Genes within 0.5Mb of suggestive significant SNPs by GWAS based on PHARP imputation data for reproductive traits
Trait1	SNP2	Chr3	Position	P-value	Candidate gene	Distance (bp)
TNB	6:77501624	6	77501624	6.07e-36	KLHDC7A	-470848
TNB	6:77501624	6	77501624	6.07e-36	LOC110261105	-51335
TNB	6:77501624	6	77501624	6.07e-36	MRTO4	246175
TNB	6:77501624	6	77501624	6.07e-36	TAS1R2	-136072
TNB	6:77501624	6	77501624	6.07e-36	ALDH4A1	-97609
TNB	6:77501624	6	77501624	6.07e-36	IFFO2	-43390
TNB	6:77501624	6	77501624	6.07e-36	AKR7A2	252548
TNB	6:77501624	6	77501624	6.07e-36	PQLC2	260237
TNB	6:77501624	6	77501624	6.07e-36	PAX7	-232998
TNB	6:77501624	6	77501624	6.07e-36	LOC110261106	206502
TNB	6:77501624	6	77501624	6.07e-36	EMC1	221750
TNB	6:77501624	6	77501624	6.07e-36	CAPZB	279058
TNB	6:77501624	6	77501624	6.07e-36	UBR4	66785
TNB	6:77296986	6	77296986	1.36e-27	KLHDC7A	-266210
TNB	6:77296986	6	77296986	1.36e-27	LOC110261105	152092
TNB	6:77296986	6	77296986	1.36e-27	MRTO4	450813
TNB	6:77296986	6	77296986	1.36e-27	TAS1R2	53440
TNB	6:77296986	6	77296986	1.36e-27	ALDH4A1	77013
TNB	6:77296986	6	77296986	1.36e-27	IFFO2	109381
TNB	6:77296986	6	77296986	1.36e-27	AKR7A2	457186
TNB	6:77296986	6	77296986	1.36e-27	PQLC2	464875
TNB	6:77296986	6	77296986	1.36e-27	IGSF21	-349690
TNB	6:77296986	6	77296986	1.36e-27	PAX7	-28360
TNB	6:77296986	6	77296986	1.36e-27	LOC110261106	411140
TNB	6:77296986	6	77296986	1.36e-27	EMC1	426388
TNB	6:77296986	6	77296986	1.36e-27	CAPZB	483696
TNB	6:77296986	6	77296986	1.36e-27	UBR4	271423
TNB	12:10032955	12	10032955	1.16e-12	LOC110255979	329399
TNB	12:10032955	12	10032955	1.16e-12	LOC102166398	417557
TNB	12:10032955	12	10032955	1.16e-12	KCNJ2	319004
TNB	12:10032955	12	10032955	1.16e-12	KCNJ16	360217
TNB	13:51852849	13	51852849	7.91e-12	LOC110256268	-335225
TNB	13:51852849	13	51852849	7.91e-12	MDFIC2	-110279
TNB	13:51852849	13	51852849	7.91e-12	LOC102167790	within
TNB	13:51852849	13	51852849	7.91e-12	MITF	-430753
TNB	13:51852849	13	51852849	7.91e-12	FOXP1	493995
TNB	6:77325166	6	77325166	1.3e-11	KLHDC7A	-294390
TNB	6:77325166	6	77325166	1.3e-11	LOC110261105	123912
TNB	6:77325166	6	77325166	1.3e-11	MRTO4	422633
TNB	6:77325166	6	77325166	1.3e-11	TAS1R2	25260
TNB	6:77325166	6	77325166	1.3e-11	ALDH4A1	48833
TNB	6:77325166	6	77325166	1.3e-11	IFFO2	81201
TNB	6:77325166	6	77325166	1.3e-11	AKR7A2	429006
TNB	6:77325166	6	77325166	1.3e-11	PQLC2	436695
TNB	6:77325166	6	77325166	1.3e-11	IGSF21	-377870
TNB	6:77325166	6	77325166	1.3e-11	PAX7	-56540
TNB	6:77325166	6	77325166	1.3e-11	LOC110261106	382960
TNB	6:77325166	6	77325166	1.3e-11	EMC1	398208
TNB	6:77325166	6	77325166	1.3e-11	CAPZB	455516
TNB	6:77325166	6	77325166	1.3e-11	UBR4	243243
TNB	6:77330464	6	77330464	1.3e-11	KLHDC7A	-299688
TNB	6:77330464	6	77330464	1.3e-11	LOC110261105	118614
TNB	6:77330464	6	77330464	1.3e-11	MRTO4	417335
TNB	6:77330464	6	77330464	1.3e-11	TAS1R2	19962
TNB	6:77330464	6	77330464	1.3e-11	ALDH4A1	43535
TNB	6:77330464	6	77330464	1.3e-11	IFFO2	75903
TNB	6:77330464	6	77330464	1.3e-11	AKR7A2	423708
TNB	6:77330464	6	77330464	1.3e-11	PQLC2	431397
TNB	6:77330464	6	77330464	1.3e-11	IGSF21	-383168
TNB	6:77330464	6	77330464	1.3e-11	PAX7	-61838
TNB	6:77330464	6	77330464	1.3e-11	LOC110261106	377662
TNB	6:77330464	6	77330464	1.3e-11	EMC1	392910
TNB	6:77330464	6	77330464	1.3e-11	CAPZB	450218
TNB	6:77330464	6	77330464	1.3e-11	UBR4	237945
TNB	6:77458051	6	77458051	1.3e-11	KLHDC7A	-427275
TNB	6:77458051	6	77458051	1.3e-11	LOC110261105	-7762
TNB	6:77458051	6	77458051	1.3e-11	MRTO4	289748
TNB	6:77458051	6	77458051	1.3e-11	TAS1R2	-92499
TNB	6:77458051	6	77458051	1.3e-11	ALDH4A1	-54036
TNB	6:77458051	6	77458051	1.3e-11	IFFO2	within
TNB	6:77458051	6	77458051	1.3e-11	AKR7A2	296121
TNB	6:77458051	6	77458051	1.3e-11	PQLC2	303810
TNB	6:77458051	6	77458051	1.3e-11	PAX7	-189425
TNB	6:77458051	6	77458051	1.3e-11	LOC110261106	250075
TNB	6:77458051	6	77458051	1.3e-11	EMC1	265323
TNB	6:77458051	6	77458051	1.3e-11	CAPZB	322631
TNB	6:77458051	6	77458051	1.3e-11	UBR4	110358
TNB	6:77462853	6	77462853	1.3e-11	KLHDC7A	-432077
TNB	6:77462853	6	77462853	1.3e-11	LOC110261105	-12564
TNB	6:77462853	6	77462853	1.3e-11	MRTO4	284946
TNB	6:77462853	6	77462853	1.3e-11	TAS1R2	-97301
TNB	6:77462853	6	77462853	1.3e-11	ALDH4A1	-58838
TNB	6:77462853	6	77462853	1.3e-11	IFFO2	-4619
TNB	6:77462853	6	77462853	1.3e-11	AKR7A2	291319
TNB	6:77462853	6	77462853	1.3e-11	PQLC2	299008
TNB	6:77462853	6	77462853	1.3e-11	PAX7	-194227
TNB	6:77462853	6	77462853	1.3e-11	LOC110261106	245273
TNB	6:77462853	6	77462853	1.3e-11	EMC1	260521
TNB	6:77462853	6	77462853	1.3e-11	CAPZB	317829
TNB	6:77462853	6	77462853	1.3e-11	UBR4	105556
TNB	6:77480978	6	77480978	1.3e-11	KLHDC7A	-450202
TNB	6:77480978	6	77480978	1.3e-11	LOC110261105	-30689
TNB	6:77480978	6	77480978	1.3e-11	MRTO4	266821
TNB	6:77480978	6	77480978	1.3e-11	TAS1R2	-115426
TNB	6:77480978	6	77480978	1.3e-11	ALDH4A1	-76963
TNB	6:77480978	6	77480978	1.3e-11	IFFO2	-22744
TNB	6:77480978	6	77480978	1.3e-11	AKR7A2	273194
TNB	6:77480978	6	77480978	1.3e-11	PQLC2	280883
TNB	6:77480978	6	77480978	1.3e-11	PAX7	-212352
TNB	6:77480978	6	77480978	1.3e-11	LOC110261106	227148
TNB	6:77480978	6	77480978	1.3e-11	EMC1	242396
TNB	6:77480978	6	77480978	1.3e-11	CAPZB	299704
TNB	6:77480978	6	77480978	1.3e-11	UBR4	87431
TNB	9:105582098	9	105582098	2.14e-11	LOC106504993	403162
TNB	9:105582098	9	105582098	2.14e-11	RINT1	-151900
TNB	9:105582098	9	105582098	2.14e-11	LOC100517487	-136431
TNB	9:105582098	9	105582098	2.14e-11	CDHR3	240365
TNB	9:105582098	9	105582098	2.14e-11	SYPL1	370800
TNB	9:105582098	9	105582098	2.14e-11	SRPK2	-317409
TNB	9:105582098	9	105582098	2.14e-11	PUS7	-193126
TNB	9:105582098	9	105582098	2.14e-11	LOC110255499	151325
TNB	9:105582098	9	105582098	2.14e-11	LOC110255500	423486
TNB	9:105582098	9	105582098	2.14e-11	ATXN7L1	within
TNB	6:77352307	6	77352307	8.67e-11	KLHDC7A	-321531
TNB	6:77352307	6	77352307	8.67e-11	LOC110261105	96771
TNB	6:77352307	6	77352307	8.67e-11	MRTO4	395492
TNB	6:77352307	6	77352307	8.67e-11	TAS1R2	within
TNB	6:77352307	6	77352307	8.67e-11	ALDH4A1	21692
TNB	6:77352307	6	77352307	8.67e-11	IFFO2	54060
TNB	6:77352307	6	77352307	8.67e-11	AKR7A2	401865
TNB	6:77352307	6	77352307	8.67e-11	PQLC2	409554
TNB	6:77352307	6	77352307	8.67e-11	IGSF21	-405011
TNB	6:77352307	6	77352307	8.67e-11	PAX7	-83681
TNB	6:77352307	6	77352307	8.67e-11	LOC110261106	355819
TNB	6:77352307	6	77352307	8.67e-11	EMC1	371067
TNB	6:77352307	6	77352307	8.67e-11	CAPZB	428375
TNB	6:77352307	6	77352307	8.67e-11	UBR4	216102
TNB	6:77354514	6	77354514	8.67e-11	KLHDC7A	-323738
TNB	6:77354514	6	77354514	8.67e-11	LOC110261105	94564
TNB	6:77354514	6	77354514	8.67e-11	MRTO4	393285
TNB	6:77354514	6	77354514	8.67e-11	TAS1R2	within
TNB	6:77354514	6	77354514	8.67e-11	ALDH4A1	19485
TNB	6:77354514	6	77354514	8.67e-11	IFFO2	51853
TNB	6:77354514	6	77354514	8.67e-11	AKR7A2	399658
TNB	6:77354514	6	77354514	8.67e-11	PQLC2	407347
TNB	6:77354514	6	77354514	8.67e-11	IGSF21	-407218
TNB	6:77354514	6	77354514	8.67e-11	PAX7	-85888
TNB	6:77354514	6	77354514	8.67e-11	LOC110261106	353612
TNB	6:77354514	6	77354514	8.67e-11	EMC1	368860
TNB	6:77354514	6	77354514	8.67e-11	CAPZB	426168
TNB	6:77354514	6	77354514	8.67e-11	UBR4	213895
TNB	6:77364237	6	77364237	8.67e-11	KLHDC7A	-333461
TNB	6:77364237	6	77364237	8.67e-11	LOC110261105	84841
TNB	6:77364237	6	77364237	8.67e-11	MRTO4	383562
TNB	6:77364237	6	77364237	8.67e-11	TAS1R2	within
TNB	6:77364237	6	77364237	8.67e-11	ALDH4A1	9762
TNB	6:77364237	6	77364237	8.67e-11	IFFO2	42130
TNB	6:77364237	6	77364237	8.67e-11	AKR7A2	389935
TNB	6:77364237	6	77364237	8.67e-11	PQLC2	397624
TNB	6:77364237	6	77364237	8.67e-11	IGSF21	-416941
TNB	6:77364237	6	77364237	8.67e-11	PAX7	-95611
TNB	6:77364237	6	77364237	8.67e-11	LOC110261106	343889
TNB	6:77364237	6	77364237	8.67e-11	EMC1	359137
TNB	6:77364237	6	77364237	8.67e-11	CAPZB	416445
TNB	6:77364237	6	77364237	8.67e-11	UBR4	204172
TNB	6:77473320	6	77473320	8.67e-11	KLHDC7A	-442544
TNB	6:77473320	6	77473320	8.67e-11	LOC110261105	-23031
TNB	6:77473320	6	77473320	8.67e-11	MRTO4	274479
TNB	6:77473320	6	77473320	8.67e-11	TAS1R2	-107768
TNB	6:77473320	6	77473320	8.67e-11	ALDH4A1	-69305
TNB	6:77473320	6	77473320	8.67e-11	IFFO2	-15086
TNB	6:77473320	6	77473320	8.67e-11	AKR7A2	280852
TNB	6:77473320	6	77473320	8.67e-11	PQLC2	288541
TNB	6:77473320	6	77473320	8.67e-11	PAX7	-204694
TNB	6:77473320	6	77473320	8.67e-11	LOC110261106	234806
TNB	6:77473320	6	77473320	8.67e-11	EMC1	250054
TNB	6:77473320	6	77473320	8.67e-11	CAPZB	307362
TNB	6:77473320	6	77473320	8.67e-11	UBR4	95089
TNB	6:77335250	6	77335250	4.47e-10	KLHDC7A	-304474
TNB	6:77335250	6	77335250	4.47e-10	LOC110261105	113828
TNB	6:77335250	6	77335250	4.47e-10	MRTO4	412549
TNB	6:77335250	6	77335250	4.47e-10	TAS1R2	15176
TNB	6:77335250	6	77335250	4.47e-10	ALDH4A1	38749
TNB	6:77335250	6	77335250	4.47e-10	IFFO2	71117
TNB	6:77335250	6	77335250	4.47e-10	AKR7A2	418922
TNB	6:77335250	6	77335250	4.47e-10	PQLC2	426611
TNB	6:77335250	6	77335250	4.47e-10	IGSF21	-387954
TNB	6:77335250	6	77335250	4.47e-10	PAX7	-66624
TNB	6:77335250	6	77335250	4.47e-10	LOC110261106	372876
TNB	6:77335250	6	77335250	4.47e-10	EMC1	388124
TNB	6:77335250	6	77335250	4.47e-10	CAPZB	445432
TNB	6:77335250	6	77335250	4.47e-10	UBR4	233159
TNB	6:77342385	6	77342385	9.3e-10	KLHDC7A	-311609
TNB	6:77342385	6	77342385	9.3e-10	LOC110261105	106693
TNB	6:77342385	6	77342385	9.3e-10	MRTO4	405414
TNB	6:77342385	6	77342385	9.3e-10	TAS1R2	8041
TNB	6:77342385	6	77342385	9.3e-10	ALDH4A1	31614
TNB	6:77342385	6	77342385	9.3e-10	IFFO2	63982
TNB	6:77342385	6	77342385	9.3e-10	AKR7A2	411787
TNB	6:77342385	6	77342385	9.3e-10	PQLC2	419476
TNB	6:77342385	6	77342385	9.3e-10	IGSF21	-395089
TNB	6:77342385	6	77342385	9.3e-10	PAX7	-73759
TNB	6:77342385	6	77342385	9.3e-10	LOC110261106	365741
TNB	6:77342385	6	77342385	9.3e-10	EMC1	380989
TNB	6:77342385	6	77342385	9.3e-10	CAPZB	438297
TNB	6:77342385	6	77342385	9.3e-10	UBR4	226024
TNB	6:77500110	6	77500110	9.3e-10	KLHDC7A	-469334
TNB	6:77500110	6	77500110	9.3e-10	LOC110261105	-49821
TNB	6:77500110	6	77500110	9.3e-10	MRTO4	247689
TNB	6:77500110	6	77500110	9.3e-10	TAS1R2	-134558
TNB	6:77500110	6	77500110	9.3e-10	ALDH4A1	-96095
TNB	6:77500110	6	77500110	9.3e-10	IFFO2	-41876
TNB	6:77500110	6	77500110	9.3e-10	AKR7A2	254062
TNB	6:77500110	6	77500110	9.3e-10	PQLC2	261751
TNB	6:77500110	6	77500110	9.3e-10	PAX7	-231484
TNB	6:77500110	6	77500110	9.3e-10	LOC110261106	208016
TNB	6:77500110	6	77500110	9.3e-10	EMC1	223264
TNB	6:77500110	6	77500110	9.3e-10	CAPZB	280572
TNB	6:77500110	6	77500110	9.3e-10	UBR4	68299
TNB	6:77506794	6	77506794	9.3e-10	KLHDC7A	-476018
TNB	6:77506794	6	77506794	9.3e-10	LOC110261105	-56505
TNB	6:77506794	6	77506794	9.3e-10	MRTO4	241005
TNB	6:77506794	6	77506794	9.3e-10	TAS1R2	-141242
TNB	6:77506794	6	77506794	9.3e-10	ALDH4A1	-102779
TNB	6:77506794	6	77506794	9.3e-10	IFFO2	-48560
TNB	6:77506794	6	77506794	9.3e-10	AKR7A2	247378
TNB	6:77506794	6	77506794	9.3e-10	PQLC2	255067
TNB	6:77506794	6	77506794	9.3e-10	PAX7	-238168
TNB	6:77506794	6	77506794	9.3e-10	LOC110261106	201332
TNB	6:77506794	6	77506794	9.3e-10	EMC1	216580
TNB	6:77506794	6	77506794	9.3e-10	CAPZB	273888
TNB	6:77506794	6	77506794	9.3e-10	UBR4	61615
TNB	6:77551399	6	77551399	9.3e-10	LOC110261105	-101110
TNB	6:77551399	6	77551399	9.3e-10	MRTO4	196400
TNB	6:77551399	6	77551399	9.3e-10	TAS1R2	-185847
TNB	6:77551399	6	77551399	9.3e-10	ALDH4A1	-147384
TNB	6:77551399	6	77551399	9.3e-10	IFFO2	-93165
TNB	6:77551399	6	77551399	9.3e-10	AKR7A2	202773
TNB	6:77551399	6	77551399	9.3e-10	PQLC2	210462
TNB	6:77551399	6	77551399	9.3e-10	MINOS1	460087
TNB	6:77551399	6	77551399	9.3e-10	NBL1	494685
TNB	6:77551399	6	77551399	9.3e-10	PAX7	-282773
TNB	6:77551399	6	77551399	9.3e-10	LOC110261106	156727
TNB	6:77551399	6	77551399	9.3e-10	EMC1	171975
TNB	6:77551399	6	77551399	9.3e-10	CAPZB	229283
TNB	6:77551399	6	77551399	9.3e-10	UBR4	17010
TNB	6:77401218	6	77401218	9.3e-10	KLHDC7A	-370442
TNB	6:77401218	6	77401218	9.3e-10	LOC110261105	47860
TNB	6:77401218	6	77401218	9.3e-10	MRTO4	346581
TNB	6:77401218	6	77401218	9.3e-10	TAS1R2	-35666
TNB	6:77401218	6	77401218	9.3e-10	ALDH4A1	within
TNB	6:77401218	6	77401218	9.3e-10	IFFO2	5149
TNB	6:77401218	6	77401218	9.3e-10	AKR7A2	352954
TNB	6:77401218	6	77401218	9.3e-10	PQLC2	360643
TNB	6:77401218	6	77401218	9.3e-10	IGSF21	-453922
TNB	6:77401218	6	77401218	9.3e-10	PAX7	-132592
TNB	6:77401218	6	77401218	9.3e-10	LOC110261106	306908
TNB	6:77401218	6	77401218	9.3e-10	EMC1	322156
TNB	6:77401218	6	77401218	9.3e-10	CAPZB	379464
TNB	6:77401218	6	77401218	9.3e-10	UBR4	167191
TNB	2:41234740	2	41234740	1.89e-08	LDHA	-407456
TNB	2:41234740	2	41234740	1.89e-08	SAA2	-258518
TNB	2:41234740	2	41234740	1.89e-08	LOC102165880	-225747
TNB	2:41234740	2	41234740	1.89e-08	LOC106509404	87421
TNB	2:41234740	2	41234740	1.89e-08	MYOD1	187782
TNB	2:41234740	2	41234740	1.89e-08	HPS5	-295893
TNB	2:41234740	2	41234740	1.89e-08	SAA4	-231681
TNB	2:41234740	2	41234740	1.89e-08	SAAL1	-180162
TNB	2:41234740	2	41234740	1.89e-08	TPH1	-125735
TNB	2:41234740	2	41234740	1.89e-08	KCNC1	127468
TNB	2:41234740	2	41234740	1.89e-08	USH1C	359053
TNB	2:41234740	2	41234740	1.89e-08	LDHC	-424626
TNB	2:41234740	2	41234740	1.89e-08	SAA3	-208790
TNB	2:41234740	2	41234740	1.89e-08	SERGEF	within
TNB	2:41234740	2	41234740	1.89e-08	OTOG	262461
TNB	2:41234740	2	41234740	1.89e-08	ABCC8	432234
TNB	2:41234740	2	41234740	1.89e-08	GTF2H1	-334149
TNB	10:67101509	10	67101509	3.72e-08	LOC106507923	-372673
TNB	10:67101509	10	67101509	3.72e-08	LOC110255730	-36061
TNB	10:67101509	10	67101509	3.72e-08	LOC102159132	-124480
TNB	10:67101509	10	67101509	3.72e-08	LOC102159626	-104747
TNB	10:67101509	10	67101509	3.72e-08	PITRM1	-79817
TNB	10:67101509	10	67101509	3.72e-08	PFKP	-19173
TNB	10:67101509	10	67101509	3.72e-08	LOC102158641	-189475
TNB	6:77547033	6	77547033	5.33e-08	LOC110261105	-96744
TNB	6:77547033	6	77547033	5.33e-08	MRTO4	200766
TNB	6:77547033	6	77547033	5.33e-08	TAS1R2	-181481
TNB	6:77547033	6	77547033	5.33e-08	ALDH4A1	-143018
TNB	6:77547033	6	77547033	5.33e-08	IFFO2	-88799
TNB	6:77547033	6	77547033	5.33e-08	AKR7A2	207139
TNB	6:77547033	6	77547033	5.33e-08	PQLC2	214828
TNB	6:77547033	6	77547033	5.33e-08	MINOS1	464453
TNB	6:77547033	6	77547033	5.33e-08	NBL1	499051
TNB	6:77547033	6	77547033	5.33e-08	PAX7	-278407
TNB	6:77547033	6	77547033	5.33e-08	LOC110261106	161093
TNB	6:77547033	6	77547033	5.33e-08	EMC1	176341
TNB	6:77547033	6	77547033	5.33e-08	CAPZB	233649
TNB	6:77547033	6	77547033	5.33e-08	UBR4	21376
TNB	6:77704692	6	77704692	5.33e-08	LOC110261105	-254403
TNB	6:77704692	6	77704692	5.33e-08	MRTO4	43107
TNB	6:77704692	6	77704692	5.33e-08	RNF186	491000
TNB	6:77704692	6	77704692	5.33e-08	TAS1R2	-339140
TNB	6:77704692	6	77704692	5.33e-08	ALDH4A1	-300677
TNB	6:77704692	6	77704692	5.33e-08	IFFO2	-246458
TNB	6:77704692	6	77704692	5.33e-08	AKR7A2	49480
TNB	6:77704692	6	77704692	5.33e-08	PQLC2	57169
TNB	6:77704692	6	77704692	5.33e-08	MINOS1	306794
TNB	6:77704692	6	77704692	5.33e-08	NBL1	341392
TNB	6:77704692	6	77704692	5.33e-08	HTR6	372666
TNB	6:77704692	6	77704692	5.33e-08	PAX7	-436066
TNB	6:77704692	6	77704692	5.33e-08	LOC110261106	3434
TNB	6:77704692	6	77704692	5.33e-08	EMC1	18682
TNB	6:77704692	6	77704692	5.33e-08	CAPZB	75990
TNB	6:77704692	6	77704692	5.33e-08	TMCO4	388961
TNB	6:77704692	6	77704692	5.33e-08	UBR4	within
TNB	6:77360804	6	77360804	5.33e-08	KLHDC7A	-330028
TNB	6:77360804	6	77360804	5.33e-08	LOC110261105	88274
TNB	6:77360804	6	77360804	5.33e-08	MRTO4	386995
TNB	6:77360804	6	77360804	5.33e-08	TAS1R2	within
TNB	6:77360804	6	77360804	5.33e-08	ALDH4A1	13195
TNB	6:77360804	6	77360804	5.33e-08	IFFO2	45563
TNB	6:77360804	6	77360804	5.33e-08	AKR7A2	393368
TNB	6:77360804	6	77360804	5.33e-08	PQLC2	401057
TNB	6:77360804	6	77360804	5.33e-08	IGSF21	-413508
TNB	6:77360804	6	77360804	5.33e-08	PAX7	-92178
TNB	6:77360804	6	77360804	5.33e-08	LOC110261106	347322
TNB	6:77360804	6	77360804	5.33e-08	EMC1	362570
TNB	6:77360804	6	77360804	5.33e-08	CAPZB	419878
TNB	6:77360804	6	77360804	5.33e-08	UBR4	207605
TNB	6:77535811	6	77535811	5.33e-08	LOC110261105	-85522
TNB	6:77535811	6	77535811	5.33e-08	MRTO4	211988
TNB	6:77535811	6	77535811	5.33e-08	TAS1R2	-170259
TNB	6:77535811	6	77535811	5.33e-08	ALDH4A1	-131796
TNB	6:77535811	6	77535811	5.33e-08	IFFO2	-77577
TNB	6:77535811	6	77535811	5.33e-08	AKR7A2	218361
TNB	6:77535811	6	77535811	5.33e-08	PQLC2	226050
TNB	6:77535811	6	77535811	5.33e-08	MINOS1	475675
TNB	6:77535811	6	77535811	5.33e-08	PAX7	-267185
TNB	6:77535811	6	77535811	5.33e-08	LOC110261106	172315
TNB	6:77535811	6	77535811	5.33e-08	EMC1	187563
TNB	6:77535811	6	77535811	5.33e-08	CAPZB	244871
TNB	6:77535811	6	77535811	5.33e-08	UBR4	32598
TNB	6:77696667	6	77696667	5.33e-08	LOC110261105	-246378
TNB	6:77696667	6	77696667	5.33e-08	MRTO4	51132
TNB	6:77696667	6	77696667	5.33e-08	RNF186	499025
TNB	6:77696667	6	77696667	5.33e-08	TAS1R2	-331115
TNB	6:77696667	6	77696667	5.33e-08	ALDH4A1	-292652
TNB	6:77696667	6	77696667	5.33e-08	IFFO2	-238433
TNB	6:77696667	6	77696667	5.33e-08	AKR7A2	57505
TNB	6:77696667	6	77696667	5.33e-08	PQLC2	65194
TNB	6:77696667	6	77696667	5.33e-08	MINOS1	314819
TNB	6:77696667	6	77696667	5.33e-08	NBL1	349417
TNB	6:77696667	6	77696667	5.33e-08	HTR6	380691
TNB	6:77696667	6	77696667	5.33e-08	PAX7	-428041
TNB	6:77696667	6	77696667	5.33e-08	LOC110261106	11459
TNB	6:77696667	6	77696667	5.33e-08	EMC1	26707
TNB	6:77696667	6	77696667	5.33e-08	CAPZB	84015
TNB	6:77696667	6	77696667	5.33e-08	TMCO4	396986
TNB	6:77696667	6	77696667	5.33e-08	UBR4	within
TNB	5:96585299	5	96585299	7e-08	NTS	-312352
TNB	5:96585299	5	96585299	7e-08	LOC110260862	94319
TNB	5:96585299	5	96585299	7e-08	ALX1	176384
TNB	5:96585299	5	96585299	7e-08	LOC110260807	200000
TNB	5:96585299	5	96585299	7e-08	MGAT4C	-391276
TNB	5:96585299	5	96585299	7e-08	RASSF9	-243548
TNB	5:96585299	5	96585299	7e-08	LOC110260863	125962
TNB	5:96585299	5	96585299	7e-08	LRRIQ1	215881
TNB	5:96585299	5	96585299	7e-08	TSPAN19	407851
TNB	5:96585299	5	96585299	7e-08	LOC110260806	within
TNB	9:27025279	9	27025279	3.14e-07	FUT4	-339062
TNB	9:27025279	9	27025279	3.14e-07	LOC110255417	-159339
TNB	9:27025279	9	27025279	3.14e-07	CWC15	10222
TNB	9:27025279	9	27025279	3.14e-07	LOC100627657	47157
TNB	9:27025279	9	27025279	3.14e-07	LOC100627380	58069
TNB	9:27025279	9	27025279	3.14e-07	LOC100514356	76825
TNB	9:27025279	9	27025279	3.14e-07	MIR7143	280942
TNB	9:27025279	9	27025279	3.14e-07	GPR83	-464806
TNB	9:27025279	9	27025279	3.14e-07	ANKRD49	-382759
TNB	9:27025279	9	27025279	3.14e-07	C9H11orf97	-354858
TNB	9:27025279	9	27025279	3.14e-07	LOC100513807	22057
TNB	9:27025279	9	27025279	3.14e-07	ENDOD1	108760
TNB	9:27025279	9	27025279	3.14e-07	LOC106504859	258243
TNB	9:27025279	9	27025279	3.14e-07	LOC110255418	323817
TNB	9:27025279	9	27025279	3.14e-07	LOC110255419	396906
TNB	9:27025279	9	27025279	3.14e-07	MRE11	-390683
TNB	9:27025279	9	27025279	3.14e-07	PIWIL4	-273423
TNB	9:27025279	9	27025279	3.14e-07	AMOTL1	-47172
TNB	9:27025279	9	27025279	3.14e-07	SESN3	181960
TNB	1:11627647	1	11627647	7.83e-07	CLDN20	-9097
TNB	1:11627647	1	11627647	7.83e-07	LOC106508808	10588
TNB	1:11627647	1	11627647	7.83e-07	NOX3	-126507
TNB	1:11627647	1	11627647	7.83e-07	TFB1M	within
TNB	1:11627647	1	11627647	7.83e-07	LOC110256595	494930
TNB	1:11627647	1	11627647	7.83e-07	TIAM2	20859
TNB	1:11627647	1	11627647	7.83e-07	SCAF8	260461
NBA	13:139111128	13	139111128	5.53e-07	C13H7orf73	-329692
NBA	13:139111128	13	139111128	5.53e-07	ARGFX	-182737
NBA	13:139111128	13	139111128	5.53e-07	SLC15A2	-476655
NBA	13:139111128	13	139111128	5.53e-07	IQCB1	-369900
NBA	13:139111128	13	139111128	5.53e-07	HCLS1	-228040
NBA	13:139111128	13	139111128	5.53e-07	FBXO40	-205718
NBA	13:139111128	13	139111128	5.53e-07	LOC110256414	-151880
NBA	13:139111128	13	139111128	5.53e-07	RABL3	498036
NBA	13:139111128	13	139111128	5.53e-07	EAF2	-429521
NBA	13:139111128	13	139111128	5.53e-07	GOLGB1	-263874
NBA	13:139111128	13	139111128	5.53e-07	POLQ	-2629
NBA	13:139111128	13	139111128	5.53e-07	GTF2E1	454763
NBA	13:139111128	13	139111128	5.53e-07	STXBP5L	5803
NBA	7:94602527	7	94602527	8.85e-07	LOC100739754	-471048
NBA	7:94602527	7	94602527	8.85e-07	MED6	-417921
NBA	7:94602527	7	94602527	8.85e-07	LOC102159548	177367
NBA	7:94602527	7	94602527	8.85e-07	TTC9	-348055
NBA	7:94602527	7	94602527	8.85e-07	PCNX1	within
NBA	7:94602527	7	94602527	8.85e-07	SIPA1L1	187267
NBA	7:94602527	7	94602527	8.85e-07	MAP3K9	-222467
NBA	13:141659895	13	141659895	9.54e-07	LOC106505794	377864
NBA	13:141659895	13	141659895	9.54e-07	LOC106505797	416662
NBA	13:141659895	13	141659895	9.54e-07	LOC110256421	55725
NBA	13:141659895	13	141659895	9.54e-07	IGSF11	-370391
NBA	13:141659895	13	141659895	9.54e-07	LOC110256420	within
GL	13:139111128	13	139111128	1.25e-08	C13H7orf73	-329692
GL	13:139111128	13	139111128	1.25e-08	ARGFX	-182737
GL	13:139111128	13	139111128	1.25e-08	SLC15A2	-476655
GL	13:139111128	13	139111128	1.25e-08	IQCB1	-369900
GL	13:139111128	13	139111128	1.25e-08	HCLS1	-228040
GL	13:139111128	13	139111128	1.25e-08	FBXO40	-205718
GL	13:139111128	13	139111128	1.25e-08	LOC110256414	-151880
GL	13:139111128	13	139111128	1.25e-08	RABL3	498036
GL	13:139111128	13	139111128	1.25e-08	EAF2	-429521
GL	13:139111128	13	139111128	1.25e-08	GOLGB1	-263874
GL	13:139111128	13	139111128	1.25e-08	POLQ	-2629
GL	13:139111128	13	139111128	1.25e-08	GTF2E1	454763
GL	13:139111128	13	139111128	1.25e-08	STXBP5L	5803
GL	13:141726529	13	141726529	1.96e-08	LOC106505794	311230
GL	13:141726529	13	141726529	1.96e-08	LOC106505797	350028
GL	13:141726529	13	141726529	1.96e-08	LOC110256421	within
GL	13:141726529	13	141726529	1.96e-08	LOC110256528	468415
GL	13:141726529	13	141726529	1.96e-08	IGSF11	-437025
GL	13:141726529	13	141726529	1.96e-08	LOC110256420	within
GL	13:141659895	13	141659895	3.47e-08	LOC106505794	377864
GL	13:141659895	13	141659895	3.47e-08	LOC106505797	416662
GL	13:141659895	13	141659895	3.47e-08	LOC110256421	55725
GL	13:141659895	13	141659895	3.47e-08	IGSF11	-370391
GL	13:141659895	13	141659895	3.47e-08	LOC110256420	within
GL	13:145465113	13	145465113	6.01e-08	DRD3	304181
GL	13:145465113	13	145465113	6.01e-08	QTRT2	388254
GL	13:145465113	13	145465113	6.01e-08	ZBTB20	within
GL	13:145465113	13	145465113	6.01e-08	CCDC191	414850
GL	13:145465113	13	145465113	6.01e-08	TIGIT	208533
GL	13:145755128	13	145755128	6.01e-08	ZDHHC23	226827
GL	13:145755128	13	145755128	6.01e-08	DRD3	14166
GL	13:145755128	13	145755128	6.01e-08	QTRT2	98239
GL	13:145755128	13	145755128	6.01e-08	NAA50	438058
GL	13:145755128	13	145755128	6.01e-08	ZBTB20	-86808
GL	13:145755128	13	145755128	6.01e-08	CCDC191	124835
GL	13:145755128	13	145755128	6.01e-08	GRAMD1C	242610
GL	13:145755128	13	145755128	6.01e-08	ATP6V1A	373536
GL	13:145755128	13	145755128	6.01e-08	USF3	475037
GL	13:145755128	13	145755128	6.01e-08	TIGIT	within
GL	13:145797622	13	145797622	6.01e-08	ZDHHC23	184333
GL	13:145797622	13	145797622	6.01e-08	DRD3	within
GL	13:145797622	13	145797622	6.01e-08	QTRT2	55745
GL	13:145797622	13	145797622	6.01e-08	NAA50	395564
GL	13:145797622	13	145797622	6.01e-08	LOC110256422	499766
GL	13:145797622	13	145797622	6.01e-08	ZBTB20	-129302
GL	13:145797622	13	145797622	6.01e-08	CCDC191	82341
GL	13:145797622	13	145797622	6.01e-08	GRAMD1C	200116
GL	13:145797622	13	145797622	6.01e-08	ATP6V1A	331042
GL	13:145797622	13	145797622	6.01e-08	USF3	432543
GL	13:145797622	13	145797622	6.01e-08	TIGIT	within
GL	13:146127634	13	146127634	6.01e-08	ZDHHC23	-130035
GL	13:146127634	13	146127634	6.01e-08	LOC110256423	251094
GL	13:146127634	13	146127634	6.01e-08	DRD3	-309637
GL	13:146127634	13	146127634	6.01e-08	QTRT2	-247771
GL	13:146127634	13	146127634	6.01e-08	NAA50	65552
GL	13:146127634	13	146127634	6.01e-08	LOC110256422	169754
GL	13:146127634	13	146127634	6.01e-08	SIDT1	172538
GL	13:146127634	13	146127634	6.01e-08	SPICE1	283646
GL	13:146127634	13	146127634	6.01e-08	ZBTB20	-459314
GL	13:146127634	13	146127634	6.01e-08	CCDC191	-146496
GL	13:146127634	13	146127634	6.01e-08	GRAMD1C	-21849
GL	13:146127634	13	146127634	6.01e-08	ATP6V1A	1030
GL	13:146127634	13	146127634	6.01e-08	USF3	102531
GL	13:146127634	13	146127634	6.01e-08	CFAP44	344345
GL	13:146127634	13	146127634	6.01e-08	BOC	497584
GL	13:146127634	13	146127634	6.01e-08	TIGIT	-328610
GL	13:139610413	13	139610413	6.82e-08	NDUFB4	113732
GL	13:139610413	13	139610413	6.82e-08	LOC110256418	249677
GL	13:139610413	13	139610413	6.82e-08	RABL3	within
GL	13:139610413	13	139610413	6.82e-08	HGD	49902
GL	13:139610413	13	139610413	6.82e-08	LRRC58	317295
GL	13:139610413	13	139610413	6.82e-08	GTF2E1	-930
GL	13:139610413	13	139610413	6.82e-08	LOC102162379	104417
GL	13:139610413	13	139610413	6.82e-08	FSTL1	236833
GL	13:139610413	13	139610413	6.82e-08	GPR156	364017
GL	13:139610413	13	139610413	6.82e-08	STXBP5L	-119186
GL	13:148969569	13	148969569	1.24e-07	LOC102157705	-264397
GL	13:148969569	13	148969569	1.24e-07	NECTIN3	-390649
GL	13:139922765	13	139922765	1.29e-07	NDUFB4	-192273
GL	13:139922765	13	139922765	1.29e-07	LOC110256418	-55604
GL	13:139922765	13	139922765	1.29e-07	RABL3	-268814
GL	13:139922765	13	139922765	1.29e-07	HGD	-212363
GL	13:139922765	13	139922765	1.29e-07	LRRC58	4943
GL	13:139922765	13	139922765	1.29e-07	GTF2E1	-313282
GL	13:139922765	13	139922765	1.29e-07	LOC102162379	-170211
GL	13:139922765	13	139922765	1.29e-07	FSTL1	-20793
GL	13:139922765	13	139922765	1.29e-07	GPR156	51665
GL	13:139922765	13	139922765	1.29e-07	GSK3B	213344
GL	13:139922765	13	139922765	1.29e-07	NR1I2	450806
GL	13:139922765	13	139922765	1.29e-07	STXBP5L	-431538
GL	13:140145975	13	140145975	1.29e-07	NDUFB4	-415483
GL	13:140145975	13	140145975	1.29e-07	LOC110256418	-278814
GL	13:140145975	13	140145975	1.29e-07	RABL3	-492024
GL	13:140145975	13	140145975	1.29e-07	HGD	-435573
GL	13:140145975	13	140145975	1.29e-07	LRRC58	-194712
GL	13:140145975	13	140145975	1.29e-07	COX17	438311
GL	13:140145975	13	140145975	1.29e-07	POPDC2	455547
GL	13:140145975	13	140145975	1.29e-07	LOC102162379	-393421
GL	13:140145975	13	140145975	1.29e-07	FSTL1	-244003
GL	13:140145975	13	140145975	1.29e-07	GPR156	-71799
GL	13:140145975	13	140145975	1.29e-07	GSK3B	within
GL	13:140145975	13	140145975	1.29e-07	NR1I2	227596
GL	13:140145975	13	140145975	1.29e-07	PLA1A	492547
GL	13:140145975	13	140145975	1.29e-07	ADPRH	492551
GL	13:140145975	13	140145975	1.29e-07	MAATS1	291121
GL	13:140304094	13	140304094	1.29e-07	LOC110256418	-436933
GL	13:140304094	13	140304094	1.29e-07	LRRC58	-352831
GL	13:140304094	13	140304094	1.29e-07	COX17	280192
GL	13:140304094	13	140304094	1.29e-07	POPDC2	297428
GL	13:140304094	13	140304094	1.29e-07	CD80	389218
GL	13:140304094	13	140304094	1.29e-07	TIMMDC1	424465
GL	13:140304094	13	140304094	1.29e-07	TMEM39A	493004
GL	13:140304094	13	140304094	1.29e-07	FSTL1	-402122
GL	13:140304094	13	140304094	1.29e-07	GPR156	-229918
GL	13:140304094	13	140304094	1.29e-07	GSK3B	within
GL	13:140304094	13	140304094	1.29e-07	NR1I2	69477
GL	13:140304094	13	140304094	1.29e-07	PLA1A	334428
GL	13:140304094	13	140304094	1.29e-07	ADPRH	334432
GL	13:140304094	13	140304094	1.29e-07	POGLUT1	459137
GL	13:140304094	13	140304094	1.29e-07	MAATS1	133002
GL	13:140343285	13	140343285	1.29e-07	LOC110256418	-476124
GL	13:140343285	13	140343285	1.29e-07	LRRC58	-392022
GL	13:140343285	13	140343285	1.29e-07	COX17	241001
GL	13:140343285	13	140343285	1.29e-07	POPDC2	258237
GL	13:140343285	13	140343285	1.29e-07	CD80	350027
GL	13:140343285	13	140343285	1.29e-07	TIMMDC1	385274
GL	13:140343285	13	140343285	1.29e-07	TMEM39A	453813
GL	13:140343285	13	140343285	1.29e-07	FSTL1	-441313
GL	13:140343285	13	140343285	1.29e-07	GPR156	-269109
GL	13:140343285	13	140343285	1.29e-07	GSK3B	within
GL	13:140343285	13	140343285	1.29e-07	NR1I2	30286
GL	13:140343285	13	140343285	1.29e-07	PLA1A	295237
GL	13:140343285	13	140343285	1.29e-07	ADPRH	295241
GL	13:140343285	13	140343285	1.29e-07	POGLUT1	419946
GL	13:140343285	13	140343285	1.29e-07	ARHGAP31	493793
GL	13:140343285	13	140343285	1.29e-07	MAATS1	93811
GL	13:138613341	13	138613341	1.29e-07	WDR5B	-499703
GL	13:138613341	13	138613341	1.29e-07	LOC396867	-386944
GL	13:138613341	13	138613341	1.29e-07	C13H7orf73	166634
GL	13:138613341	13	138613341	1.29e-07	ARGFX	314050
GL	13:138613341	13	138613341	1.29e-07	CCDC58	-434883
GL	13:138613341	13	138613341	1.29e-07	LOC396866	-422868
GL	13:138613341	13	138613341	1.29e-07	CD86	-109034
GL	13:138613341	13	138613341	1.29e-07	SLC15A2	within
GL	13:138613341	13	138613341	1.29e-07	IQCB1	76203
GL	13:138613341	13	138613341	1.29e-07	HCLS1	239046
GL	13:138613341	13	138613341	1.29e-07	FBXO40	268187
GL	13:138613341	13	138613341	1.29e-07	LOC110256414	339290
GL	13:138613341	13	138613341	1.29e-07	FAM162A	-461513
GL	13:138613341	13	138613341	1.29e-07	CASR	-248407
GL	13:138613341	13	138613341	1.29e-07	ILDR1	-37858
GL	13:138613341	13	138613341	1.29e-07	EAF2	19200
GL	13:138613341	13	138613341	1.29e-07	GOLGB1	141462
GL	13:138613341	13	138613341	1.29e-07	POLQ	349293
GL	12:26952370	12	26952370	1.37e-07	TMEM92	-479505
GL	12:26952370	12	26952370	1.37e-07	MRPL27	-282203
GL	12:26952370	12	26952370	1.37e-07	CHAD	-206006
GL	12:26952370	12	26952370	1.37e-07	LOC110255313	-191229
GL	12:26952370	12	26952370	1.37e-07	LOC100626580	86637
GL	12:26952370	12	26952370	1.37e-07	TOB1	164209
GL	12:26952370	12	26952370	1.37e-07	LOC110255912	216388
GL	12:26952370	12	26952370	1.37e-07	LOC106505444	419794
GL	12:26952370	12	26952370	1.37e-07	LOC110255209	-389457
GL	12:26952370	12	26952370	1.37e-07	LOC106505443	-409848
GL	12:26952370	12	26952370	1.37e-07	LOC100514982	-345128
GL	12:26952370	12	26952370	1.37e-07	XYLT2	-295561
GL	12:26952370	12	26952370	1.37e-07	EME1	-272273
GL	12:26952370	12	26952370	1.37e-07	LRRC59	-258093
GL	12:26952370	12	26952370	1.37e-07	RSAD1	-179813
GL	12:26952370	12	26952370	1.37e-07	MYCBPAP	-140753
GL	12:26952370	12	26952370	1.37e-07	EPN3	-126885
GL	12:26952370	12	26952370	1.37e-07	SPATA20	-113858
GL	12:26952370	12	26952370	1.37e-07	ABCC3	within
GL	12:26952370	12	26952370	1.37e-07	ANKRD40	25843
GL	12:26952370	12	26952370	1.37e-07	LUC7L3	52524
GL	12:26952370	12	26952370	1.37e-07	WFIKKN2	140871
GL	12:26952370	12	26952370	1.37e-07	NME1	463938
GL	12:26952370	12	26952370	1.37e-07	NME2	487159
GL	12:26952370	12	26952370	1.37e-07	LOC100515340	-329429
GL	12:26952370	12	26952370	1.37e-07	ACSF2	-200018
GL	12:26952370	12	26952370	1.37e-07	CACNA1G	-40026
GL	12:26952370	12	26952370	1.37e-07	MBTD1	498439
GL	12:26952370	12	26952370	1.37e-07	SPAG9	273007
GL	12:30491085	12	30491085	1.37e-07	KIF2B	-327354
GL	12:30565138	12	30565138	1.37e-07	KIF2B	-401407
GL	12:30608220	12	30608220	1.37e-07	KIF2B	-444489
GL	12:30639520	12	30639520	1.37e-07	KIF2B	-475789
GL	12:30717111	12	30717111	1.37e-07	TOM1L1	490262
GL	12:30773993	12	30773993	1.37e-07	TOM1L1	433380
GL	12:30773993	12	30773993	1.37e-07	LOC100739396	494404
GL	12:30986774	12	30986774	1.37e-07	TOM1L1	220599
GL	12:30986774	12	30986774	1.37e-07	LOC100739396	281623
GL	12:30986774	12	30986774	1.37e-07	STXBP4	290342
GL	12:31014046	12	31014046	1.37e-07	TOM1L1	193327
GL	12:31014046	12	31014046	1.37e-07	LOC100739396	254351
GL	12:31014046	12	31014046	1.37e-07	STXBP4	263070
GL	12:31034236	12	31034236	1.37e-07	LOC110255913	486348
GL	12:31034236	12	31034236	1.37e-07	TOM1L1	173137
GL	12:31034236	12	31034236	1.37e-07	LOC100739396	234161
GL	12:31034236	12	31034236	1.37e-07	STXBP4	242880
GL	12:31050046	12	31050046	1.37e-07	LOC110255913	470538
GL	12:31050046	12	31050046	1.37e-07	TOM1L1	157327
GL	12:31050046	12	31050046	1.37e-07	LOC100739396	218351
GL	12:31050046	12	31050046	1.37e-07	STXBP4	227070
GL	12:31056735	12	31056735	1.37e-07	LOC110255913	463849
GL	12:31056735	12	31056735	1.37e-07	TOM1L1	150638
GL	12:31056735	12	31056735	1.37e-07	LOC100739396	211662
GL	12:31056735	12	31056735	1.37e-07	STXBP4	220381
GL	12:31061950	12	31061950	1.37e-07	LOC110255913	458634
GL	12:31061950	12	31061950	1.37e-07	TOM1L1	145423
GL	12:31061950	12	31061950	1.37e-07	LOC100739396	206447
GL	12:31061950	12	31061950	1.37e-07	STXBP4	215166
GL	12:31066050	12	31066050	1.37e-07	LOC110255913	454534
GL	12:31066050	12	31066050	1.37e-07	TOM1L1	141323
GL	12:31066050	12	31066050	1.37e-07	LOC100739396	202347
GL	12:31066050	12	31066050	1.37e-07	STXBP4	211066
GL	12:31085940	12	31085940	1.37e-07	LOC110255913	434644
GL	12:31085940	12	31085940	1.37e-07	TOM1L1	121433
GL	12:31085940	12	31085940	1.37e-07	LOC100739396	182457
GL	12:31085940	12	31085940	1.37e-07	STXBP4	191176
GL	12:31106718	12	31106718	1.37e-07	LOC110255913	413866
GL	12:31106718	12	31106718	1.37e-07	TOM1L1	100655
GL	12:31106718	12	31106718	1.37e-07	LOC100739396	161679
GL	12:31106718	12	31106718	1.37e-07	HLF	482619
GL	12:31106718	12	31106718	1.37e-07	STXBP4	170398
GL	12:30213535	12	30213535	1.37e-07	KIF2B	-49804
GL	12:30228153	12	30228153	1.37e-07	KIF2B	-64422
GL	12:30268722	12	30268722	1.37e-07	KIF2B	-104991
GL	12:30323851	12	30323851	1.37e-07	KIF2B	-160120
GL	12:30340107	12	30340107	1.37e-07	KIF2B	-176376
GL	12:30511010	12	30511010	1.37e-07	KIF2B	-347279
GL	12:30549425	12	30549425	1.37e-07	KIF2B	-385694
GL	12:30596310	12	30596310	1.37e-07	KIF2B	-432579
GL	12:30628894	12	30628894	1.37e-07	KIF2B	-465163
GL	12:30730158	12	30730158	1.37e-07	TOM1L1	477215
GL	12:30903522	12	30903522	1.37e-07	TOM1L1	303851
GL	12:30903522	12	30903522	1.37e-07	LOC100739396	364875
GL	12:30903522	12	30903522	1.37e-07	STXBP4	373594
GL	12:30931457	12	30931457	1.37e-07	TOM1L1	275916
GL	12:30931457	12	30931457	1.37e-07	LOC100739396	336940
GL	12:30931457	12	30931457	1.37e-07	STXBP4	345659
GL	12:30942069	12	30942069	1.37e-07	TOM1L1	265304
GL	12:30942069	12	30942069	1.37e-07	LOC100739396	326328
GL	12:30942069	12	30942069	1.37e-07	STXBP4	335047
GL	12:30970275	12	30970275	1.37e-07	TOM1L1	237098
GL	12:30970275	12	30970275	1.37e-07	LOC100739396	298122
GL	12:30970275	12	30970275	1.37e-07	STXBP4	306841
GL	12:30982335	12	30982335	1.37e-07	TOM1L1	225038
GL	12:30982335	12	30982335	1.37e-07	LOC100739396	286062
GL	12:30982335	12	30982335	1.37e-07	STXBP4	294781
GL	12:30991419	12	30991419	1.37e-07	TOM1L1	215954
GL	12:30991419	12	30991419	1.37e-07	LOC100739396	276978
GL	12:30991419	12	30991419	1.37e-07	STXBP4	285697
GL	12:31022094	12	31022094	1.37e-07	LOC110255913	498490
GL	12:31022094	12	31022094	1.37e-07	TOM1L1	185279
GL	12:31022094	12	31022094	1.37e-07	LOC100739396	246303
GL	12:31022094	12	31022094	1.37e-07	STXBP4	255022
GL	12:31038491	12	31038491	1.37e-07	LOC110255913	482093
GL	12:31038491	12	31038491	1.37e-07	TOM1L1	168882
GL	12:31038491	12	31038491	1.37e-07	LOC100739396	229906
GL	12:31038491	12	31038491	1.37e-07	STXBP4	238625
GL	12:31041571	12	31041571	1.37e-07	LOC110255913	479013
GL	12:31041571	12	31041571	1.37e-07	TOM1L1	165802
GL	12:31041571	12	31041571	1.37e-07	LOC100739396	226826
GL	12:31041571	12	31041571	1.37e-07	STXBP4	235545
GL	12:31072320	12	31072320	1.37e-07	LOC110255913	448264
GL	12:31072320	12	31072320	1.37e-07	TOM1L1	135053
GL	12:31072320	12	31072320	1.37e-07	LOC100739396	196077
GL	12:31072320	12	31072320	1.37e-07	STXBP4	204796
GL	12:31077507	12	31077507	1.37e-07	LOC110255913	443077
GL	12:31077507	12	31077507	1.37e-07	TOM1L1	129866
GL	12:31077507	12	31077507	1.37e-07	LOC100739396	190890
GL	12:31077507	12	31077507	1.37e-07	STXBP4	199609
GL	12:31081136	12	31081136	1.37e-07	LOC110255913	439448
GL	12:31081136	12	31081136	1.37e-07	TOM1L1	126237
GL	12:31081136	12	31081136	1.37e-07	LOC100739396	187261
GL	12:31081136	12	31081136	1.37e-07	STXBP4	195980
GL	12:26980103	12	26980103	1.37e-07	MRPL27	-309936
GL	12:26980103	12	26980103	1.37e-07	CHAD	-233739
GL	12:26980103	12	26980103	1.37e-07	LOC110255313	-218962
GL	12:26980103	12	26980103	1.37e-07	LOC100626580	58904
GL	12:26980103	12	26980103	1.37e-07	TOB1	136476
GL	12:26980103	12	26980103	1.37e-07	LOC110255912	188655
GL	12:26980103	12	26980103	1.37e-07	LOC106505444	392061
GL	12:26980103	12	26980103	1.37e-07	LOC110255209	-417190
GL	12:26980103	12	26980103	1.37e-07	LOC106505443	-437581
GL	12:26980103	12	26980103	1.37e-07	LOC100514982	-372861
GL	12:26980103	12	26980103	1.37e-07	XYLT2	-323294
GL	12:26980103	12	26980103	1.37e-07	EME1	-300006
GL	12:26980103	12	26980103	1.37e-07	LRRC59	-285826
GL	12:26980103	12	26980103	1.37e-07	RSAD1	-207546
GL	12:26980103	12	26980103	1.37e-07	MYCBPAP	-168486
GL	12:26980103	12	26980103	1.37e-07	EPN3	-154618
GL	12:26980103	12	26980103	1.37e-07	SPATA20	-141591
GL	12:26980103	12	26980103	1.37e-07	ABCC3	-1714
GL	12:26980103	12	26980103	1.37e-07	ANKRD40	within
GL	12:26980103	12	26980103	1.37e-07	LUC7L3	24791
GL	12:26980103	12	26980103	1.37e-07	WFIKKN2	113138
GL	12:26980103	12	26980103	1.37e-07	NME1	436205
GL	12:26980103	12	26980103	1.37e-07	NME2	459426
GL	12:26980103	12	26980103	1.37e-07	LOC100515340	-357162
GL	12:26980103	12	26980103	1.37e-07	ACSF2	-227751
GL	12:26980103	12	26980103	1.37e-07	CACNA1G	-67759
GL	12:26980103	12	26980103	1.37e-07	MBTD1	470706
GL	12:26980103	12	26980103	1.37e-07	SPAG9	245274
GL	12:26993342	12	26993342	1.37e-07	MRPL27	-323175
GL	12:26993342	12	26993342	1.37e-07	CHAD	-246978
GL	12:26993342	12	26993342	1.37e-07	LOC110255313	-232201
GL	12:26993342	12	26993342	1.37e-07	LOC100626580	45665
GL	12:26993342	12	26993342	1.37e-07	TOB1	123237
GL	12:26993342	12	26993342	1.37e-07	LOC110255912	175416
GL	12:26993342	12	26993342	1.37e-07	LOC106505444	378822
GL	12:26993342	12	26993342	1.37e-07	LOC110255209	-430429
GL	12:26993342	12	26993342	1.37e-07	LOC106505443	-450820
GL	12:26993342	12	26993342	1.37e-07	LOC100514982	-386100
GL	12:26993342	12	26993342	1.37e-07	XYLT2	-336533
GL	12:26993342	12	26993342	1.37e-07	EME1	-313245
GL	12:26993342	12	26993342	1.37e-07	LRRC59	-299065
GL	12:26993342	12	26993342	1.37e-07	RSAD1	-220785
GL	12:26993342	12	26993342	1.37e-07	MYCBPAP	-181725
GL	12:26993342	12	26993342	1.37e-07	EPN3	-167857
GL	12:26993342	12	26993342	1.37e-07	SPATA20	-154830
GL	12:26993342	12	26993342	1.37e-07	ABCC3	-14953
GL	12:26993342	12	26993342	1.37e-07	ANKRD40	within
GL	12:26993342	12	26993342	1.37e-07	LUC7L3	11552
GL	12:26993342	12	26993342	1.37e-07	WFIKKN2	99899
GL	12:26993342	12	26993342	1.37e-07	NME1	422966
GL	12:26993342	12	26993342	1.37e-07	NME2	446187
GL	12:26993342	12	26993342	1.37e-07	LOC100515340	-370401
GL	12:26993342	12	26993342	1.37e-07	ACSF2	-240990
GL	12:26993342	12	26993342	1.37e-07	CACNA1G	-80998
GL	12:26993342	12	26993342	1.37e-07	MBTD1	457467
GL	12:26993342	12	26993342	1.37e-07	SPAG9	232035
GL	13:136826275	13	136826275	1.44e-07	LOC110256524	-479529
GL	13:136826275	13	136826275	1.44e-07	LOC110256412	136160
GL	13:136826275	13	136826275	1.44e-07	ROPN1	-398105
GL	13:136826275	13	136826275	1.44e-07	LOC102157484	within
GL	13:136826275	13	136826275	1.44e-07	LOC106505785	310034
GL	13:136826275	13	136826275	1.44e-07	LOC110256413	339092
GL	13:136826275	13	136826275	1.44e-07	CCDC14	-323671
GL	13:136826275	13	136826275	1.44e-07	MYLK	-16601
GL	13:136826275	13	136826275	1.44e-07	HACD2	7828
GL	13:136826275	13	136826275	1.44e-07	ADCY5	139471
GL	13:136826275	13	136826275	1.44e-07	SEC22A	349515
GL	13:136826275	13	136826275	1.44e-07	PDIA5	473811
GL	13:136929728	13	136929728	1.44e-07	LOC110256412	32707
GL	13:136929728	13	136929728	1.44e-07	LOC102158829	489382
GL	13:136929728	13	136929728	1.44e-07	LOC102157484	-95677
GL	13:136929728	13	136929728	1.44e-07	LOC106505785	206581
GL	13:136929728	13	136929728	1.44e-07	LOC110256413	235639
GL	13:136929728	13	136929728	1.44e-07	CCDC14	-427124
GL	13:136929728	13	136929728	1.44e-07	MYLK	-120054
GL	13:136929728	13	136929728	1.44e-07	HACD2	within
GL	13:136929728	13	136929728	1.44e-07	ADCY5	36018
GL	13:136929728	13	136929728	1.44e-07	SEC22A	246062
GL	13:136929728	13	136929728	1.44e-07	PDIA5	370358
GL	13:137071434	13	137071434	1.44e-07	LOC110256412	-105878
GL	13:137071434	13	137071434	1.44e-07	LOC102158829	347676
GL	13:137071434	13	137071434	1.44e-07	LOC102157484	-237383
GL	13:137071434	13	137071434	1.44e-07	LOC106505785	64875
GL	13:137071434	13	137071434	1.44e-07	LOC110256413	93933
GL	13:137071434	13	137071434	1.44e-07	MYLK	-261760
GL	13:137071434	13	137071434	1.44e-07	HACD2	-137870
GL	13:137071434	13	137071434	1.44e-07	ADCY5	within
GL	13:137071434	13	137071434	1.44e-07	SEC22A	104356
GL	13:137071434	13	137071434	1.44e-07	SEMA5B	372548
GL	13:137071434	13	137071434	1.44e-07	PDIA5	228652
GL	13:137369164	13	137369164	1.44e-07	LOC110256412	-403608
GL	13:137369164	13	137369164	1.44e-07	LOC102158829	49946
GL	13:137369164	13	137369164	1.44e-07	LOC106505785	-211500
GL	13:137369164	13	137369164	1.44e-07	LOC110256413	-199271
GL	13:137369164	13	137369164	1.44e-07	DIRC2	264307
GL	13:137369164	13	137369164	1.44e-07	LOC106505786	272373
GL	13:137369164	13	137369164	1.44e-07	PARP14	440335
GL	13:137369164	13	137369164	1.44e-07	HACD2	-435600
GL	13:137369164	13	137369164	1.44e-07	ADCY5	-235369
GL	13:137369164	13	137369164	1.44e-07	SEC22A	-118466
GL	13:137369164	13	137369164	1.44e-07	SEMA5B	74818
GL	13:137369164	13	137369164	1.44e-07	HSPBAP1	369980
GL	13:137369164	13	137369164	1.44e-07	PDIA5	within
GL	13:137466504	13	137466504	1.44e-07	LOC102158829	-43244
GL	13:137466504	13	137466504	1.44e-07	LOC106505785	-308840
GL	13:137466504	13	137466504	1.44e-07	LOC110256413	-296611
GL	13:137466504	13	137466504	1.44e-07	DIRC2	166967
GL	13:137466504	13	137466504	1.44e-07	LOC106505786	175033
GL	13:137466504	13	137466504	1.44e-07	PARP14	342995
GL	13:137466504	13	137466504	1.44e-07	DTX3L	483762
GL	13:137466504	13	137466504	1.44e-07	PARP9	494483
GL	13:137466504	13	137466504	1.44e-07	ADCY5	-332709
GL	13:137466504	13	137466504	1.44e-07	SEC22A	-215806
GL	13:137466504	13	137466504	1.44e-07	SEMA5B	within
GL	13:137466504	13	137466504	1.44e-07	HSPBAP1	272640
GL	13:137466504	13	137466504	1.44e-07	LOC100520273	415675
GL	13:137466504	13	137466504	1.44e-07	PDIA5	-68039
GL	13:137552198	13	137552198	1.44e-07	LOC102158829	-128938
GL	13:137552198	13	137552198	1.44e-07	LOC106505785	-394534
GL	13:137552198	13	137552198	1.44e-07	LOC110256413	-382305
GL	13:137552198	13	137552198	1.44e-07	DIRC2	81273
GL	13:137552198	13	137552198	1.44e-07	LOC106505786	89339
GL	13:137552198	13	137552198	1.44e-07	PARP14	257301
GL	13:137552198	13	137552198	1.44e-07	DTX3L	398068
GL	13:137552198	13	137552198	1.44e-07	PARP9	408789
GL	13:137552198	13	137552198	1.44e-07	KPNA1	492885
GL	13:137552198	13	137552198	1.44e-07	ADCY5	-418403
GL	13:137552198	13	137552198	1.44e-07	SEC22A	-301500
GL	13:137552198	13	137552198	1.44e-07	SEMA5B	within
GL	13:137552198	13	137552198	1.44e-07	HSPBAP1	186946
GL	13:137552198	13	137552198	1.44e-07	LOC100520273	329981
GL	13:137552198	13	137552198	1.44e-07	PDIA5	-153733
GL	13:137757697	13	137757697	1.44e-07	LOC102158829	-334437
GL	13:137757697	13	137757697	1.44e-07	WDR5B	352061
GL	13:137757697	13	137757697	1.44e-07	LOC396867	458330
GL	13:137757697	13	137757697	1.44e-07	DIRC2	-18583
GL	13:137757697	13	137757697	1.44e-07	LOC106505786	-108808
GL	13:137757697	13	137757697	1.44e-07	PARP14	51802
GL	13:137757697	13	137757697	1.44e-07	DTX3L	192569
GL	13:137757697	13	137757697	1.44e-07	PARP9	203290
GL	13:137757697	13	137757697	1.44e-07	KPNA1	287386
GL	13:137757697	13	137757697	1.44e-07	LOC106505418	339297
GL	13:137757697	13	137757697	1.44e-07	CCDC58	394729
GL	13:137757697	13	137757697	1.44e-07	LOC396866	424692
GL	13:137757697	13	137757697	1.44e-07	SEMA5B	-170735
GL	13:137757697	13	137757697	1.44e-07	HSPBAP1	within
GL	13:137757697	13	137757697	1.44e-07	LOC100520273	124482
GL	13:137757697	13	137757697	1.44e-07	FAM162A	357802
GL	13:137757697	13	137757697	1.44e-07	PDIA5	-359232
GL	13:137868421	13	137868421	1.44e-07	LOC102158829	-445161
GL	13:137868421	13	137868421	1.44e-07	WDR5B	241337
GL	13:137868421	13	137868421	1.44e-07	LOC396867	347606
GL	13:137868421	13	137868421	1.44e-07	DIRC2	-129307
GL	13:137868421	13	137868421	1.44e-07	LOC106505786	-219532
GL	13:137868421	13	137868421	1.44e-07	PARP14	-3038
GL	13:137868421	13	137868421	1.44e-07	DTX3L	81845
GL	13:137868421	13	137868421	1.44e-07	PARP9	92566
GL	13:137868421	13	137868421	1.44e-07	KPNA1	176662
GL	13:137868421	13	137868421	1.44e-07	LOC106505418	228573
GL	13:137868421	13	137868421	1.44e-07	CCDC58	284005
GL	13:137868421	13	137868421	1.44e-07	LOC396866	313968
GL	13:137868421	13	137868421	1.44e-07	SEMA5B	-281459
GL	13:137868421	13	137868421	1.44e-07	HSPBAP1	-62431
GL	13:137868421	13	137868421	1.44e-07	LOC100520273	13758
GL	13:137868421	13	137868421	1.44e-07	FAM162A	247078
GL	13:137868421	13	137868421	1.44e-07	CASR	411364
GL	13:137868421	13	137868421	1.44e-07	PDIA5	-469956
GL	13:137873262	13	137873262	1.44e-07	LOC102158829	-450002
GL	13:137873262	13	137873262	1.44e-07	WDR5B	236496
GL	13:137873262	13	137873262	1.44e-07	LOC396867	342765
GL	13:137873262	13	137873262	1.44e-07	DIRC2	-134148
GL	13:137873262	13	137873262	1.44e-07	LOC106505786	-224373
GL	13:137873262	13	137873262	1.44e-07	PARP14	-7879
GL	13:137873262	13	137873262	1.44e-07	DTX3L	77004
GL	13:137873262	13	137873262	1.44e-07	PARP9	87725
GL	13:137873262	13	137873262	1.44e-07	KPNA1	171821
GL	13:137873262	13	137873262	1.44e-07	LOC106505418	223732
GL	13:137873262	13	137873262	1.44e-07	CCDC58	279164
GL	13:137873262	13	137873262	1.44e-07	LOC396866	309127
GL	13:137873262	13	137873262	1.44e-07	SEMA5B	-286300
GL	13:137873262	13	137873262	1.44e-07	HSPBAP1	-67272
GL	13:137873262	13	137873262	1.44e-07	LOC100520273	8917
GL	13:137873262	13	137873262	1.44e-07	FAM162A	242237
GL	13:137873262	13	137873262	1.44e-07	CASR	406523
GL	13:137873262	13	137873262	1.44e-07	PDIA5	-474797
GL	13:136749461	13	136749461	1.44e-07	LOC110256524	-402715
GL	13:136749461	13	136749461	1.44e-07	LOC110256412	212974
GL	13:136749461	13	136749461	1.44e-07	ROPN1	-321291
GL	13:136749461	13	136749461	1.44e-07	LOC102157484	51232
GL	13:136749461	13	136749461	1.44e-07	LOC106505785	386848
GL	13:136749461	13	136749461	1.44e-07	LOC110256413	415906
GL	13:136749461	13	136749461	1.44e-07	KALRN	-472389
GL	13:136749461	13	136749461	1.44e-07	CCDC14	-246857
GL	13:136749461	13	136749461	1.44e-07	MYLK	within
GL	13:136749461	13	136749461	1.44e-07	HACD2	84642
GL	13:136749461	13	136749461	1.44e-07	ADCY5	216285
GL	13:136749461	13	136749461	1.44e-07	SEC22A	426329
GL	13:136816113	13	136816113	1.44e-07	LOC110256524	-469367
GL	13:136816113	13	136816113	1.44e-07	LOC110256412	146322
GL	13:136816113	13	136816113	1.44e-07	ROPN1	-387943
GL	13:136816113	13	136816113	1.44e-07	LOC102157484	within
GL	13:136816113	13	136816113	1.44e-07	LOC106505785	320196
GL	13:136816113	13	136816113	1.44e-07	LOC110256413	349254
GL	13:136816113	13	136816113	1.44e-07	CCDC14	-313509
GL	13:136816113	13	136816113	1.44e-07	MYLK	-6439
GL	13:136816113	13	136816113	1.44e-07	HACD2	17990
GL	13:136816113	13	136816113	1.44e-07	ADCY5	149633
GL	13:136816113	13	136816113	1.44e-07	SEC22A	359677
GL	13:136816113	13	136816113	1.44e-07	PDIA5	483973
GL	13:136849499	13	136849499	1.44e-07	LOC110256412	112936
GL	13:136849499	13	136849499	1.44e-07	ROPN1	-421329
GL	13:136849499	13	136849499	1.44e-07	LOC102157484	-15448
GL	13:136849499	13	136849499	1.44e-07	LOC106505785	286810
GL	13:136849499	13	136849499	1.44e-07	LOC110256413	315868
GL	13:136849499	13	136849499	1.44e-07	CCDC14	-346895
GL	13:136849499	13	136849499	1.44e-07	MYLK	-39825
GL	13:136849499	13	136849499	1.44e-07	HACD2	within
GL	13:136849499	13	136849499	1.44e-07	ADCY5	116247
GL	13:136849499	13	136849499	1.44e-07	SEC22A	326291
GL	13:136849499	13	136849499	1.44e-07	PDIA5	450587
GL	13:136941528	13	136941528	1.44e-07	LOC110256412	20907
GL	13:136941528	13	136941528	1.44e-07	LOC102158829	477582
GL	13:136941528	13	136941528	1.44e-07	LOC102157484	-107477
GL	13:136941528	13	136941528	1.44e-07	LOC106505785	194781
GL	13:136941528	13	136941528	1.44e-07	LOC110256413	223839
GL	13:136941528	13	136941528	1.44e-07	CCDC14	-438924
GL	13:136941528	13	136941528	1.44e-07	MYLK	-131854
GL	13:136941528	13	136941528	1.44e-07	HACD2	-7964
GL	13:136941528	13	136941528	1.44e-07	ADCY5	24218
GL	13:136941528	13	136941528	1.44e-07	SEC22A	234262
GL	13:136941528	13	136941528	1.44e-07	PDIA5	358558
GL	13:136956210	13	136956210	1.44e-07	LOC110256412	6225
GL	13:136956210	13	136956210	1.44e-07	LOC102158829	462900
GL	13:136956210	13	136956210	1.44e-07	LOC102157484	-122159
GL	13:136956210	13	136956210	1.44e-07	LOC106505785	180099
GL	13:136956210	13	136956210	1.44e-07	LOC110256413	209157
GL	13:136956210	13	136956210	1.44e-07	CCDC14	-453606
GL	13:136956210	13	136956210	1.44e-07	MYLK	-146536
GL	13:136956210	13	136956210	1.44e-07	HACD2	-22646
GL	13:136956210	13	136956210	1.44e-07	ADCY5	9536
GL	13:136956210	13	136956210	1.44e-07	SEC22A	219580
GL	13:136956210	13	136956210	1.44e-07	SEMA5B	487772
GL	13:136956210	13	136956210	1.44e-07	PDIA5	343876
GL	13:136987295	13	136987295	1.44e-07	LOC110256412	-21739
GL	13:136987295	13	136987295	1.44e-07	LOC102158829	431815
GL	13:136987295	13	136987295	1.44e-07	LOC102157484	-153244
GL	13:136987295	13	136987295	1.44e-07	LOC106505785	149014
GL	13:136987295	13	136987295	1.44e-07	LOC110256413	178072
GL	13:136987295	13	136987295	1.44e-07	CCDC14	-484691
GL	13:136987295	13	136987295	1.44e-07	MYLK	-177621
GL	13:136987295	13	136987295	1.44e-07	HACD2	-53731
GL	13:136987295	13	136987295	1.44e-07	ADCY5	within
GL	13:136987295	13	136987295	1.44e-07	SEC22A	188495
GL	13:136987295	13	136987295	1.44e-07	SEMA5B	456687
GL	13:136987295	13	136987295	1.44e-07	PDIA5	312791
GL	13:137014987	13	137014987	1.44e-07	LOC110256412	-49431
GL	13:137014987	13	137014987	1.44e-07	LOC102158829	404123
GL	13:137014987	13	137014987	1.44e-07	LOC102157484	-180936
GL	13:137014987	13	137014987	1.44e-07	LOC106505785	121322
GL	13:137014987	13	137014987	1.44e-07	LOC110256413	150380
GL	13:137014987	13	137014987	1.44e-07	MYLK	-205313
GL	13:137014987	13	137014987	1.44e-07	HACD2	-81423
GL	13:137014987	13	137014987	1.44e-07	ADCY5	within
GL	13:137014987	13	137014987	1.44e-07	SEC22A	160803
GL	13:137014987	13	137014987	1.44e-07	SEMA5B	428995
GL	13:137014987	13	137014987	1.44e-07	PDIA5	285099
GL	13:137225879	13	137225879	1.44e-07	LOC110256412	-260323
GL	13:137225879	13	137225879	1.44e-07	LOC102158829	193231
GL	13:137225879	13	137225879	1.44e-07	LOC102157484	-391828
GL	13:137225879	13	137225879	1.44e-07	LOC106505785	-68215
GL	13:137225879	13	137225879	1.44e-07	LOC110256413	-55986
GL	13:137225879	13	137225879	1.44e-07	DIRC2	407592
GL	13:137225879	13	137225879	1.44e-07	LOC106505786	415658
GL	13:137225879	13	137225879	1.44e-07	MYLK	-416205
GL	13:137225879	13	137225879	1.44e-07	HACD2	-292315
GL	13:137225879	13	137225879	1.44e-07	ADCY5	-92084
GL	13:137225879	13	137225879	1.44e-07	SEC22A	within
GL	13:137225879	13	137225879	1.44e-07	SEMA5B	218103
GL	13:137225879	13	137225879	1.44e-07	PDIA5	74207
GL	13:137841170	13	137841170	1.44e-07	LOC102158829	-417910
GL	13:137841170	13	137841170	1.44e-07	WDR5B	268588
GL	13:137841170	13	137841170	1.44e-07	LOC396867	374857
GL	13:137841170	13	137841170	1.44e-07	DIRC2	-102056
GL	13:137841170	13	137841170	1.44e-07	LOC106505786	-192281
GL	13:137841170	13	137841170	1.44e-07	PARP14	within
GL	13:137841170	13	137841170	1.44e-07	DTX3L	109096
GL	13:137841170	13	137841170	1.44e-07	PARP9	119817
GL	13:137841170	13	137841170	1.44e-07	KPNA1	203913
GL	13:137841170	13	137841170	1.44e-07	LOC106505418	255824
GL	13:137841170	13	137841170	1.44e-07	CCDC58	311256
GL	13:137841170	13	137841170	1.44e-07	LOC396866	341219
GL	13:137841170	13	137841170	1.44e-07	SEMA5B	-254208
GL	13:137841170	13	137841170	1.44e-07	HSPBAP1	-35180
GL	13:137841170	13	137841170	1.44e-07	LOC100520273	41009
GL	13:137841170	13	137841170	1.44e-07	FAM162A	274329
GL	13:137841170	13	137841170	1.44e-07	CASR	438615
GL	13:137841170	13	137841170	1.44e-07	PDIA5	-442705
GL	14:18276883	14	18276883	2.24e-07	GALNTL6	-129159
GL	12:31099294	12	31099294	2.27e-07	LOC110255913	421290
GL	12:31099294	12	31099294	2.27e-07	TOM1L1	108079
GL	12:31099294	12	31099294	2.27e-07	LOC100739396	169103
GL	12:31099294	12	31099294	2.27e-07	HLF	490043
GL	12:31099294	12	31099294	2.27e-07	STXBP4	177822
GL	13:145811796	13	145811796	2.37e-07	ZDHHC23	170159
GL	13:145811796	13	145811796	2.37e-07	DRD3	within
GL	13:145811796	13	145811796	2.37e-07	QTRT2	41571
GL	13:145811796	13	145811796	2.37e-07	NAA50	381390
GL	13:145811796	13	145811796	2.37e-07	LOC110256422	485592
GL	13:145811796	13	145811796	2.37e-07	SIDT1	488376
GL	13:145811796	13	145811796	2.37e-07	ZBTB20	-143476
GL	13:145811796	13	145811796	2.37e-07	CCDC191	68167
GL	13:145811796	13	145811796	2.37e-07	GRAMD1C	185942
GL	13:145811796	13	145811796	2.37e-07	ATP6V1A	316868
GL	13:145811796	13	145811796	2.37e-07	USF3	418369
GL	13:145811796	13	145811796	2.37e-07	TIGIT	-12772
GL	13:142369588	13	142369588	2.7e-07	LOC106505794	-330665
GL	13:142369588	13	142369588	2.7e-07	LOC106505797	-291014
GL	13:142369588	13	142369588	2.7e-07	LOC110256528	-169011
GL	13:142369588	13	142369588	2.7e-07	LOC110256420	-480240
GL	13:141205861	13	141205861	2.93e-07	CD80	-475320
GL	13:141205861	13	141205861	2.93e-07	TIMMDC1	-447163
GL	13:141205861	13	141205861	2.93e-07	TMEM39A	-375129
GL	13:141205861	13	141205861	2.93e-07	B4GALT4	-201925
GL	13:141205861	13	141205861	2.93e-07	UPK1B	-179493
GL	13:141205861	13	141205861	2.93e-07	C13H3orf30	-137125
GL	13:141205861	13	141205861	2.93e-07	POGLUT1	-412216
GL	13:141205861	13	141205861	2.93e-07	ARHGAP31	-257357
GL	13:141205861	13	141205861	2.93e-07	IGSF11	within
GL	13:141205861	13	141205861	2.93e-07	LOC110256420	203634
GL	13:141448807	13	141448807	2.93e-07	B4GALT4	-444871
GL	13:141448807	13	141448807	2.93e-07	UPK1B	-422439
GL	13:141448807	13	141448807	2.93e-07	C13H3orf30	-380071
GL	13:141448807	13	141448807	2.93e-07	LOC110256421	266813
GL	13:141448807	13	141448807	2.93e-07	IGSF11	-159303
GL	13:141448807	13	141448807	2.93e-07	LOC110256420	within
GL	13:141680048	13	141680048	2.93e-07	LOC106505794	357711
GL	13:141680048	13	141680048	2.93e-07	LOC106505797	396509
GL	13:141680048	13	141680048	2.93e-07	LOC110256421	35572
GL	13:141680048	13	141680048	2.93e-07	IGSF11	-390544
GL	13:141680048	13	141680048	2.93e-07	LOC110256420	within
GL	13:141691606	13	141691606	2.93e-07	LOC106505794	346153
GL	13:141691606	13	141691606	2.93e-07	LOC106505797	384951
GL	13:141691606	13	141691606	2.93e-07	LOC110256421	24014
GL	13:141691606	13	141691606	2.93e-07	IGSF11	-402102
GL	13:141691606	13	141691606	2.93e-07	LOC110256420	within
GL	13:141698446	13	141698446	2.93e-07	LOC106505794	339313
GL	13:141698446	13	141698446	2.93e-07	LOC106505797	378111
GL	13:141698446	13	141698446	2.93e-07	LOC110256421	17174
GL	13:141698446	13	141698446	2.93e-07	LOC110256528	496498
GL	13:141698446	13	141698446	2.93e-07	IGSF11	-408942
GL	13:141698446	13	141698446	2.93e-07	LOC110256420	within
GL	13:141704453	13	141704453	2.93e-07	LOC106505794	333306
GL	13:141704453	13	141704453	2.93e-07	LOC106505797	372104
GL	13:141704453	13	141704453	2.93e-07	LOC110256421	11167
GL	13:141704453	13	141704453	2.93e-07	LOC110256528	490491
GL	13:141704453	13	141704453	2.93e-07	IGSF11	-414949
GL	13:141704453	13	141704453	2.93e-07	LOC110256420	within
GL	13:141717713	13	141717713	2.93e-07	LOC106505794	320046
GL	13:141717713	13	141717713	2.93e-07	LOC106505797	358844
GL	13:141717713	13	141717713	2.93e-07	LOC110256421	within
GL	13:141717713	13	141717713	2.93e-07	LOC110256528	477231
GL	13:141717713	13	141717713	2.93e-07	IGSF11	-428209
GL	13:141717713	13	141717713	2.93e-07	LOC110256420	within
GL	13:142071715	13	142071715	2.93e-07	LOC106505794	-32792
GL	13:142071715	13	142071715	2.93e-07	LOC106505797	4842
GL	13:142071715	13	142071715	2.93e-07	LOC110256421	-315313
GL	13:142071715	13	142071715	2.93e-07	LOC110256528	123229
GL	13:142071715	13	142071715	2.93e-07	LOC110256420	-182367
GL	13:142435255	13	142435255	2.93e-07	LOC106505794	-396332
GL	13:142435255	13	142435255	2.93e-07	LOC106505797	-356681
GL	13:142435255	13	142435255	2.93e-07	LOC110256528	-234678
GL	13:142448985	13	142448985	2.93e-07	LOC106505794	-410062
GL	13:142448985	13	142448985	2.93e-07	LOC106505797	-370411
GL	13:142448985	13	142448985	2.93e-07	LOC110256528	-248408
GL	13:142474553	13	142474553	2.93e-07	LOC106505794	-435630
GL	13:142474553	13	142474553	2.93e-07	LOC106505797	-395979
GL	13:142474553	13	142474553	2.93e-07	LOC110256528	-273976
GL	13:142500225	13	142500225	2.93e-07	LOC106505794	-461302
GL	13:142500225	13	142500225	2.93e-07	LOC106505797	-421651
GL	13:142500225	13	142500225	2.93e-07	LOC110256528	-299648
GL	13:142532757	13	142532757	2.93e-07	LOC106505794	-493834
GL	13:142532757	13	142532757	2.93e-07	LOC106505797	-454183
GL	13:142532757	13	142532757	2.93e-07	LOC110256528	-332180
GL	13:141570142	13	141570142	2.93e-07	LOC106505794	467617
GL	13:141570142	13	141570142	2.93e-07	LOC110256421	145478
GL	13:141570142	13	141570142	2.93e-07	IGSF11	-280638
GL	13:141570142	13	141570142	2.93e-07	LOC110256420	within
GL	13:141623933	13	141623933	2.93e-07	LOC106505794	413826
GL	13:141623933	13	141623933	2.93e-07	LOC106505797	452624
GL	13:141623933	13	141623933	2.93e-07	LOC110256421	91687
GL	13:141623933	13	141623933	2.93e-07	IGSF11	-334429
GL	13:141623933	13	141623933	2.93e-07	LOC110256420	within
GL	13:141701418	13	141701418	2.93e-07	LOC106505794	336341
GL	13:141701418	13	141701418	2.93e-07	LOC106505797	375139
GL	13:141701418	13	141701418	2.93e-07	LOC110256421	14202
GL	13:141701418	13	141701418	2.93e-07	LOC110256528	493526
GL	13:141701418	13	141701418	2.93e-07	IGSF11	-411914
GL	13:141701418	13	141701418	2.93e-07	LOC110256420	within
GL	13:141749998	13	141749998	2.93e-07	LOC106505794	287761
GL	13:141749998	13	141749998	2.93e-07	LOC106505797	326559
GL	13:141749998	13	141749998	2.93e-07	LOC110256421	within
GL	13:141749998	13	141749998	2.93e-07	LOC110256528	444946
GL	13:141749998	13	141749998	2.93e-07	IGSF11	-460494
GL	13:141749998	13	141749998	2.93e-07	LOC110256420	within
GL	13:141759957	13	141759957	2.93e-07	LOC106505794	277802
GL	13:141759957	13	141759957	2.93e-07	LOC106505797	316600
GL	13:141759957	13	141759957	2.93e-07	LOC110256421	-3555
GL	13:141759957	13	141759957	2.93e-07	LOC110256528	434987
GL	13:141759957	13	141759957	2.93e-07	IGSF11	-470453
GL	13:141759957	13	141759957	2.93e-07	LOC110256420	within
GL	13:142168598	13	142168598	2.93e-07	LOC106505794	-129675
GL	13:142168598	13	142168598	2.93e-07	LOC106505797	-90024
GL	13:142168598	13	142168598	2.93e-07	LOC110256421	-412196
GL	13:142168598	13	142168598	2.93e-07	LOC110256528	26346
GL	13:142168598	13	142168598	2.93e-07	LOC110256420	-279250
GL	13:142272948	13	142272948	2.93e-07	LOC106505794	-234025
GL	13:142272948	13	142272948	2.93e-07	LOC106505797	-194374
GL	13:142272948	13	142272948	2.93e-07	LOC110256528	-72371
GL	13:142272948	13	142272948	2.93e-07	LOC110256420	-383600
GL	13:142315950	13	142315950	2.93e-07	LOC106505794	-277027
GL	13:142315950	13	142315950	2.93e-07	LOC106505797	-237376
GL	13:142315950	13	142315950	2.93e-07	LOC110256528	-115373
GL	13:142315950	13	142315950	2.93e-07	LOC110256420	-426602
GL	13:142392678	13	142392678	2.93e-07	LOC106505794	-353755
GL	13:142392678	13	142392678	2.93e-07	LOC106505797	-314104
GL	13:142392678	13	142392678	2.93e-07	LOC110256528	-192101
GL	13:142459521	13	142459521	2.93e-07	LOC106505794	-420598
GL	13:142459521	13	142459521	2.93e-07	LOC106505797	-380947
GL	13:142459521	13	142459521	2.93e-07	LOC110256528	-258944
GL	13:142466442	13	142466442	2.93e-07	LOC106505794	-427519
GL	13:142466442	13	142466442	2.93e-07	LOC106505797	-387868
GL	13:142466442	13	142466442	2.93e-07	LOC110256528	-265865
GL	13:142485631	13	142485631	2.93e-07	LOC106505794	-446708
GL	13:142485631	13	142485631	2.93e-07	LOC106505797	-407057
GL	13:142485631	13	142485631	2.93e-07	LOC110256528	-285054
GL	13:142507316	13	142507316	2.93e-07	LOC106505794	-468393
GL	13:142507316	13	142507316	2.93e-07	LOC106505797	-428742
GL	13:142507316	13	142507316	2.93e-07	LOC110256528	-306739
GL	13:142517269	13	142517269	2.93e-07	LOC106505794	-478346
GL	13:142517269	13	142517269	2.93e-07	LOC106505797	-438695
GL	13:142517269	13	142517269	2.93e-07	LOC110256528	-316692
GL	13:142526319	13	142526319	2.93e-07	LOC106505794	-487396
GL	13:142526319	13	142526319	2.93e-07	LOC106505797	-447745
GL	13:142526319	13	142526319	2.93e-07	LOC110256528	-325742
GL	13:142538045	13	142538045	2.93e-07	LOC106505794	-499122
GL	13:142538045	13	142538045	2.93e-07	LOC106505797	-459471
GL	13:142538045	13	142538045	2.93e-07	LOC110256528	-337468
GL	13:142546282	13	142546282	2.93e-07	LOC106505797	-467708
GL	13:142546282	13	142546282	2.93e-07	LOC110256528	-345705
GL	13:142553793	13	142553793	2.93e-07	LOC106505797	-475219
GL	13:142553793	13	142553793	2.93e-07	LOC110256528	-353216
GL	12:31144559	12	31144559	3.02e-07	LOC110255913	376025
GL	12:31144559	12	31144559	3.02e-07	TOM1L1	62814
GL	12:31144559	12	31144559	3.02e-07	LOC100739396	123838
GL	12:31144559	12	31144559	3.02e-07	HLF	444778
GL	12:31144559	12	31144559	3.02e-07	LOC110256029	470287
GL	12:31144559	12	31144559	3.02e-07	STXBP4	132557
GL	12:31125166	12	31125166	3.02e-07	LOC110255913	395418
GL	12:31125166	12	31125166	3.02e-07	TOM1L1	82207
GL	12:31125166	12	31125166	3.02e-07	LOC100739396	143231
GL	12:31125166	12	31125166	3.02e-07	HLF	464171
GL	12:31125166	12	31125166	3.02e-07	LOC110256029	489680
GL	12:31125166	12	31125166	3.02e-07	STXBP4	151950
GL	12:31129888	12	31129888	3.02e-07	LOC110255913	390696
GL	12:31129888	12	31129888	3.02e-07	TOM1L1	77485
GL	12:31129888	12	31129888	3.02e-07	LOC100739396	138509
GL	12:31129888	12	31129888	3.02e-07	HLF	459449
GL	12:31129888	12	31129888	3.02e-07	LOC110256029	484958
GL	12:31129888	12	31129888	3.02e-07	STXBP4	147228
GL	12:31137040	12	31137040	3.02e-07	LOC110255913	383544
GL	12:31137040	12	31137040	3.02e-07	TOM1L1	70333
GL	12:31137040	12	31137040	3.02e-07	LOC100739396	131357
GL	12:31137040	12	31137040	3.02e-07	HLF	452297
GL	12:31137040	12	31137040	3.02e-07	LOC110256029	477806
GL	12:31137040	12	31137040	3.02e-07	STXBP4	140076
GL	13:141739986	13	141739986	3.02e-07	LOC106505794	297773
GL	13:141739986	13	141739986	3.02e-07	LOC106505797	336571
GL	13:141739986	13	141739986	3.02e-07	LOC110256421	within
GL	13:141739986	13	141739986	3.02e-07	LOC110256528	454958
GL	13:141739986	13	141739986	3.02e-07	IGSF11	-450482
GL	13:141739986	13	141739986	3.02e-07	LOC110256420	within
GL	13:146553085	13	146553085	3.2e-07	LOC110256423	-162728
GL	13:146553085	13	146553085	3.2e-07	LOC106505804	200303
GL	13:146553085	13	146553085	3.2e-07	NEPRO	348925
GL	13:146553085	13	146553085	3.2e-07	NAA50	-335346
GL	13:146553085	13	146553085	3.2e-07	LOC110256422	-241600
GL	13:146553085	13	146553085	3.2e-07	SIDT1	-156533
GL	13:146553085	13	146553085	3.2e-07	SPICE1	-83390
GL	13:146553085	13	146553085	3.2e-07	CD200R1	400050
GL	13:146553085	13	146553085	3.2e-07	GRAMD1C	-447300
GL	13:146553085	13	146553085	3.2e-07	ATP6V1A	-387816
GL	13:146553085	13	146553085	3.2e-07	USF3	-266223
GL	13:146553085	13	146553085	3.2e-07	CFAP44	within
GL	13:146553085	13	146553085	3.2e-07	BOC	72133
GL	13:146553085	13	146553085	3.2e-07	GTPBP8	269696
GL	13:146553085	13	146553085	3.2e-07	CD200R1L	471456
GL	13:146581220	13	146581220	3.2e-07	LOC110256423	-190863
GL	13:146581220	13	146581220	3.2e-07	LOC106505804	172168
GL	13:146581220	13	146581220	3.2e-07	NEPRO	320790
GL	13:146581220	13	146581220	3.2e-07	NAA50	-363481
GL	13:146581220	13	146581220	3.2e-07	LOC110256422	-269735
GL	13:146581220	13	146581220	3.2e-07	SIDT1	-184668
GL	13:146581220	13	146581220	3.2e-07	SPICE1	-111525
GL	13:146581220	13	146581220	3.2e-07	CD200R1	371915
GL	13:146581220	13	146581220	3.2e-07	GRAMD1C	-475435
GL	13:146581220	13	146581220	3.2e-07	ATP6V1A	-415951
GL	13:146581220	13	146581220	3.2e-07	USF3	-294358
GL	13:146581220	13	146581220	3.2e-07	CFAP44	within
GL	13:146581220	13	146581220	3.2e-07	BOC	43998
GL	13:146581220	13	146581220	3.2e-07	GTPBP8	241561
GL	13:146581220	13	146581220	3.2e-07	CD200R1L	443321
GL	13:146587136	13	146587136	3.2e-07	LOC110256423	-196779
GL	13:146587136	13	146587136	3.2e-07	LOC106505804	166252
GL	13:146587136	13	146587136	3.2e-07	NEPRO	314874
GL	13:146587136	13	146587136	3.2e-07	NAA50	-369397
GL	13:146587136	13	146587136	3.2e-07	LOC110256422	-275651
GL	13:146587136	13	146587136	3.2e-07	SIDT1	-190584
GL	13:146587136	13	146587136	3.2e-07	SPICE1	-117441
GL	13:146587136	13	146587136	3.2e-07	CD200R1	365999
GL	13:146587136	13	146587136	3.2e-07	GRAMD1C	-481351
GL	13:146587136	13	146587136	3.2e-07	ATP6V1A	-421867
GL	13:146587136	13	146587136	3.2e-07	USF3	-300274
GL	13:146587136	13	146587136	3.2e-07	CFAP44	within
GL	13:146587136	13	146587136	3.2e-07	BOC	38082
GL	13:146587136	13	146587136	3.2e-07	GTPBP8	235645
GL	13:146587136	13	146587136	3.2e-07	CD200R1L	437405
GL	13:146592313	13	146592313	3.2e-07	LOC110256423	-201956
GL	13:146592313	13	146592313	3.2e-07	LOC106505804	161075
GL	13:146592313	13	146592313	3.2e-07	NEPRO	309697
GL	13:146592313	13	146592313	3.2e-07	NAA50	-374574
GL	13:146592313	13	146592313	3.2e-07	LOC110256422	-280828
GL	13:146592313	13	146592313	3.2e-07	SIDT1	-195761
GL	13:146592313	13	146592313	3.2e-07	SPICE1	-122618
GL	13:146592313	13	146592313	3.2e-07	CD200R1	360822
GL	13:146592313	13	146592313	3.2e-07	GRAMD1C	-486528
GL	13:146592313	13	146592313	3.2e-07	ATP6V1A	-427044
GL	13:146592313	13	146592313	3.2e-07	USF3	-305451
GL	13:146592313	13	146592313	3.2e-07	CFAP44	within
GL	13:146592313	13	146592313	3.2e-07	BOC	32905
GL	13:146592313	13	146592313	3.2e-07	GTPBP8	230468
GL	13:146592313	13	146592313	3.2e-07	CD200R1L	432228
GL	13:146608496	13	146608496	3.2e-07	LOC110256423	-218139
GL	13:146608496	13	146608496	3.2e-07	LOC106505804	144892
GL	13:146608496	13	146608496	3.2e-07	NEPRO	293514
GL	13:146608496	13	146608496	3.2e-07	NAA50	-390757
GL	13:146608496	13	146608496	3.2e-07	LOC110256422	-297011
GL	13:146608496	13	146608496	3.2e-07	SIDT1	-211944
GL	13:146608496	13	146608496	3.2e-07	SPICE1	-138801
GL	13:146608496	13	146608496	3.2e-07	CD200R1	344639
GL	13:146608496	13	146608496	3.2e-07	LOC106505808	498636
GL	13:146608496	13	146608496	3.2e-07	ATP6V1A	-443227
GL	13:146608496	13	146608496	3.2e-07	USF3	-321634
GL	13:146608496	13	146608496	3.2e-07	CFAP44	within
GL	13:146608496	13	146608496	3.2e-07	BOC	16722
GL	13:146608496	13	146608496	3.2e-07	GTPBP8	214285
GL	13:146608496	13	146608496	3.2e-07	CD200R1L	416045
GL	13:146621433	13	146621433	3.2e-07	LOC110256423	-231076
GL	13:146621433	13	146621433	3.2e-07	LOC106505804	131955
GL	13:146621433	13	146621433	3.2e-07	NEPRO	280577
GL	13:146621433	13	146621433	3.2e-07	NAA50	-403694
GL	13:146621433	13	146621433	3.2e-07	LOC110256422	-309948
GL	13:146621433	13	146621433	3.2e-07	SIDT1	-224881
GL	13:146621433	13	146621433	3.2e-07	SPICE1	-151738
GL	13:146621433	13	146621433	3.2e-07	CD200R1	331702
GL	13:146621433	13	146621433	3.2e-07	LOC106505808	485699
GL	13:146621433	13	146621433	3.2e-07	ATP6V1A	-456164
GL	13:146621433	13	146621433	3.2e-07	USF3	-334571
GL	13:146621433	13	146621433	3.2e-07	CFAP44	within
GL	13:146621433	13	146621433	3.2e-07	BOC	3785
GL	13:146621433	13	146621433	3.2e-07	GTPBP8	201348
GL	13:146621433	13	146621433	3.2e-07	CD200R1L	403108
GL	13:146563282	13	146563282	3.2e-07	LOC110256423	-172925
GL	13:146563282	13	146563282	3.2e-07	LOC106505804	190106
GL	13:146563282	13	146563282	3.2e-07	NEPRO	338728
GL	13:146563282	13	146563282	3.2e-07	NAA50	-345543
GL	13:146563282	13	146563282	3.2e-07	LOC110256422	-251797
GL	13:146563282	13	146563282	3.2e-07	SIDT1	-166730
GL	13:146563282	13	146563282	3.2e-07	SPICE1	-93587
GL	13:146563282	13	146563282	3.2e-07	CD200R1	389853
GL	13:146563282	13	146563282	3.2e-07	GRAMD1C	-457497
GL	13:146563282	13	146563282	3.2e-07	ATP6V1A	-398013
GL	13:146563282	13	146563282	3.2e-07	USF3	-276420
GL	13:146563282	13	146563282	3.2e-07	CFAP44	within
GL	13:146563282	13	146563282	3.2e-07	BOC	61936
GL	13:146563282	13	146563282	3.2e-07	GTPBP8	259499
GL	13:146563282	13	146563282	3.2e-07	CD200R1L	461259
GL	13:146571521	13	146571521	3.2e-07	LOC110256423	-181164
GL	13:146571521	13	146571521	3.2e-07	LOC106505804	181867
GL	13:146571521	13	146571521	3.2e-07	NEPRO	330489
GL	13:146571521	13	146571521	3.2e-07	NAA50	-353782
GL	13:146571521	13	146571521	3.2e-07	LOC110256422	-260036
GL	13:146571521	13	146571521	3.2e-07	SIDT1	-174969
GL	13:146571521	13	146571521	3.2e-07	SPICE1	-101826
GL	13:146571521	13	146571521	3.2e-07	CD200R1	381614
GL	13:146571521	13	146571521	3.2e-07	GRAMD1C	-465736
GL	13:146571521	13	146571521	3.2e-07	ATP6V1A	-406252
GL	13:146571521	13	146571521	3.2e-07	USF3	-284659
GL	13:146571521	13	146571521	3.2e-07	CFAP44	within
GL	13:146571521	13	146571521	3.2e-07	BOC	53697
GL	13:146571521	13	146571521	3.2e-07	GTPBP8	251260
GL	13:146571521	13	146571521	3.2e-07	CD200R1L	453020
GL	13:146600509	13	146600509	3.2e-07	LOC110256423	-210152
GL	13:146600509	13	146600509	3.2e-07	LOC106505804	152879
GL	13:146600509	13	146600509	3.2e-07	NEPRO	301501
GL	13:146600509	13	146600509	3.2e-07	NAA50	-382770
GL	13:146600509	13	146600509	3.2e-07	LOC110256422	-289024
GL	13:146600509	13	146600509	3.2e-07	SIDT1	-203957
GL	13:146600509	13	146600509	3.2e-07	SPICE1	-130814
GL	13:146600509	13	146600509	3.2e-07	CD200R1	352626
GL	13:146600509	13	146600509	3.2e-07	GRAMD1C	-494724
GL	13:146600509	13	146600509	3.2e-07	ATP6V1A	-435240
GL	13:146600509	13	146600509	3.2e-07	USF3	-313647
GL	13:146600509	13	146600509	3.2e-07	CFAP44	within
GL	13:146600509	13	146600509	3.2e-07	BOC	24709
GL	13:146600509	13	146600509	3.2e-07	GTPBP8	222272
GL	13:146600509	13	146600509	3.2e-07	CD200R1L	424032
GL	13:146618074	13	146618074	3.2e-07	LOC110256423	-227717
GL	13:146618074	13	146618074	3.2e-07	LOC106505804	135314
GL	13:146618074	13	146618074	3.2e-07	NEPRO	283936
GL	13:146618074	13	146618074	3.2e-07	NAA50	-400335
GL	13:146618074	13	146618074	3.2e-07	LOC110256422	-306589
GL	13:146618074	13	146618074	3.2e-07	SIDT1	-221522
GL	13:146618074	13	146618074	3.2e-07	SPICE1	-148379
GL	13:146618074	13	146618074	3.2e-07	CD200R1	335061
GL	13:146618074	13	146618074	3.2e-07	LOC106505808	489058
GL	13:146618074	13	146618074	3.2e-07	ATP6V1A	-452805
GL	13:146618074	13	146618074	3.2e-07	USF3	-331212
GL	13:146618074	13	146618074	3.2e-07	CFAP44	within
GL	13:146618074	13	146618074	3.2e-07	BOC	7144
GL	13:146618074	13	146618074	3.2e-07	GTPBP8	204707
GL	13:146618074	13	146618074	3.2e-07	CD200R1L	406467
GL	13:140803784	13	140803784	4.4e-07	COX17	-209148
GL	13:140803784	13	140803784	4.4e-07	POPDC2	-181856
GL	13:140803784	13	140803784	4.4e-07	CD80	-73243
GL	13:140803784	13	140803784	4.4e-07	TIMMDC1	-45086
GL	13:140803784	13	140803784	4.4e-07	TMEM39A	within
GL	13:140803784	13	140803784	4.4e-07	B4GALT4	165777
GL	13:140803784	13	140803784	4.4e-07	UPK1B	210169
GL	13:140803784	13	140803784	4.4e-07	C13H3orf30	260871
GL	13:140803784	13	140803784	4.4e-07	GSK3B	-433587
GL	13:140803784	13	140803784	4.4e-07	NR1I2	-397655
GL	13:140803784	13	140803784	4.4e-07	PLA1A	-137720
GL	13:140803784	13	140803784	4.4e-07	ADPRH	-122153
GL	13:140803784	13	140803784	4.4e-07	POGLUT1	-10139
GL	13:140803784	13	140803784	4.4e-07	ARHGAP31	33294
GL	13:140803784	13	140803784	4.4e-07	IGSF11	344705
GL	13:140803784	13	140803784	4.4e-07	MAATS1	-236808
GL	13:140859497	13	140859497	4.4e-07	COX17	-264861
GL	13:140859497	13	140859497	4.4e-07	POPDC2	-237569
GL	13:140859497	13	140859497	4.4e-07	CD80	-128956
GL	13:140859497	13	140859497	4.4e-07	TIMMDC1	-100799
GL	13:140859497	13	140859497	4.4e-07	TMEM39A	-28765
GL	13:140859497	13	140859497	4.4e-07	B4GALT4	110064
GL	13:140859497	13	140859497	4.4e-07	UPK1B	154456
GL	13:140859497	13	140859497	4.4e-07	C13H3orf30	205158
GL	13:140859497	13	140859497	4.4e-07	GSK3B	-489300
GL	13:140859497	13	140859497	4.4e-07	NR1I2	-453368
GL	13:140859497	13	140859497	4.4e-07	PLA1A	-193433
GL	13:140859497	13	140859497	4.4e-07	ADPRH	-177866
GL	13:140859497	13	140859497	4.4e-07	POGLUT1	-65852
GL	13:140859497	13	140859497	4.4e-07	ARHGAP31	within
GL	13:140859497	13	140859497	4.4e-07	IGSF11	288992
GL	13:140859497	13	140859497	4.4e-07	MAATS1	-292521
GL	13:140879534	13	140879534	4.4e-07	COX17	-284898
GL	13:140879534	13	140879534	4.4e-07	POPDC2	-257606
GL	13:140879534	13	140879534	4.4e-07	CD80	-148993
GL	13:140879534	13	140879534	4.4e-07	TIMMDC1	-120836
GL	13:140879534	13	140879534	4.4e-07	TMEM39A	-48802
GL	13:140879534	13	140879534	4.4e-07	B4GALT4	90027
GL	13:140879534	13	140879534	4.4e-07	UPK1B	134419
GL	13:140879534	13	140879534	4.4e-07	C13H3orf30	185121
GL	13:140879534	13	140879534	4.4e-07	NR1I2	-473405
GL	13:140879534	13	140879534	4.4e-07	PLA1A	-213470
GL	13:140879534	13	140879534	4.4e-07	ADPRH	-197903
GL	13:140879534	13	140879534	4.4e-07	POGLUT1	-85889
GL	13:140879534	13	140879534	4.4e-07	ARHGAP31	within
GL	13:140879534	13	140879534	4.4e-07	IGSF11	268955
GL	13:140879534	13	140879534	4.4e-07	MAATS1	-312558
GL	13:141112566	13	141112566	4.4e-07	POPDC2	-490638
GL	13:141112566	13	141112566	4.4e-07	CD80	-382025
GL	13:141112566	13	141112566	4.4e-07	TIMMDC1	-353868
GL	13:141112566	13	141112566	4.4e-07	TMEM39A	-281834
GL	13:141112566	13	141112566	4.4e-07	B4GALT4	-108630
GL	13:141112566	13	141112566	4.4e-07	UPK1B	-86198
GL	13:141112566	13	141112566	4.4e-07	C13H3orf30	-43830
GL	13:141112566	13	141112566	4.4e-07	PLA1A	-446502
GL	13:141112566	13	141112566	4.4e-07	ADPRH	-430935
GL	13:141112566	13	141112566	4.4e-07	POGLUT1	-318921
GL	13:141112566	13	141112566	4.4e-07	ARHGAP31	-164062
GL	13:141112566	13	141112566	4.4e-07	IGSF11	35923
GL	13:141112566	13	141112566	4.4e-07	LOC110256420	296929
GL	13:140843820	13	140843820	4.4e-07	COX17	-249184
GL	13:140843820	13	140843820	4.4e-07	POPDC2	-221892
GL	13:140843820	13	140843820	4.4e-07	CD80	-113279
GL	13:140843820	13	140843820	4.4e-07	TIMMDC1	-85122
GL	13:140843820	13	140843820	4.4e-07	TMEM39A	-13088
GL	13:140843820	13	140843820	4.4e-07	B4GALT4	125741
GL	13:140843820	13	140843820	4.4e-07	UPK1B	170133
GL	13:140843820	13	140843820	4.4e-07	C13H3orf30	220835
GL	13:140843820	13	140843820	4.4e-07	GSK3B	-473623
GL	13:140843820	13	140843820	4.4e-07	NR1I2	-437691
GL	13:140843820	13	140843820	4.4e-07	PLA1A	-177756
GL	13:140843820	13	140843820	4.4e-07	ADPRH	-162189
GL	13:140843820	13	140843820	4.4e-07	POGLUT1	-50175
GL	13:140843820	13	140843820	4.4e-07	ARHGAP31	within
GL	13:140843820	13	140843820	4.4e-07	IGSF11	304669
GL	13:140843820	13	140843820	4.4e-07	MAATS1	-276844
GL	13:140852401	13	140852401	4.4e-07	COX17	-257765
GL	13:140852401	13	140852401	4.4e-07	POPDC2	-230473
GL	13:140852401	13	140852401	4.4e-07	CD80	-121860
GL	13:140852401	13	140852401	4.4e-07	TIMMDC1	-93703
GL	13:140852401	13	140852401	4.4e-07	TMEM39A	-21669
GL	13:140852401	13	140852401	4.4e-07	B4GALT4	117160
GL	13:140852401	13	140852401	4.4e-07	UPK1B	161552
GL	13:140852401	13	140852401	4.4e-07	C13H3orf30	212254
GL	13:140852401	13	140852401	4.4e-07	GSK3B	-482204
GL	13:140852401	13	140852401	4.4e-07	NR1I2	-446272
GL	13:140852401	13	140852401	4.4e-07	PLA1A	-186337
GL	13:140852401	13	140852401	4.4e-07	ADPRH	-170770
GL	13:140852401	13	140852401	4.4e-07	POGLUT1	-58756
GL	13:140852401	13	140852401	4.4e-07	ARHGAP31	within
GL	13:140852401	13	140852401	4.4e-07	IGSF11	296088
GL	13:140852401	13	140852401	4.4e-07	MAATS1	-285425
GL	13:140870367	13	140870367	4.4e-07	COX17	-275731
GL	13:140870367	13	140870367	4.4e-07	POPDC2	-248439
GL	13:140870367	13	140870367	4.4e-07	CD80	-139826
GL	13:140870367	13	140870367	4.4e-07	TIMMDC1	-111669
GL	13:140870367	13	140870367	4.4e-07	TMEM39A	-39635
GL	13:140870367	13	140870367	4.4e-07	B4GALT4	99194
GL	13:140870367	13	140870367	4.4e-07	UPK1B	143586
GL	13:140870367	13	140870367	4.4e-07	C13H3orf30	194288
GL	13:140870367	13	140870367	4.4e-07	NR1I2	-464238
GL	13:140870367	13	140870367	4.4e-07	PLA1A	-204303
GL	13:140870367	13	140870367	4.4e-07	ADPRH	-188736
GL	13:140870367	13	140870367	4.4e-07	POGLUT1	-76722
GL	13:140870367	13	140870367	4.4e-07	ARHGAP31	within
GL	13:140870367	13	140870367	4.4e-07	IGSF11	278122
GL	13:140870367	13	140870367	4.4e-07	MAATS1	-303391
GL	13:146194652	13	146194652	5.67e-07	ZDHHC23	-197053
GL	13:146194652	13	146194652	5.67e-07	LOC110256423	184076
GL	13:146194652	13	146194652	5.67e-07	DRD3	-376655
GL	13:146194652	13	146194652	5.67e-07	QTRT2	-314789
GL	13:146194652	13	146194652	5.67e-07	NAA50	within
GL	13:146194652	13	146194652	5.67e-07	LOC110256422	102736
GL	13:146194652	13	146194652	5.67e-07	SIDT1	105520
GL	13:146194652	13	146194652	5.67e-07	SPICE1	216628
GL	13:146194652	13	146194652	5.67e-07	CCDC191	-213514
GL	13:146194652	13	146194652	5.67e-07	GRAMD1C	-88867
GL	13:146194652	13	146194652	5.67e-07	ATP6V1A	-29383
GL	13:146194652	13	146194652	5.67e-07	USF3	35513
GL	13:146194652	13	146194652	5.67e-07	CFAP44	277327
GL	13:146194652	13	146194652	5.67e-07	BOC	430566
GL	13:146194652	13	146194652	5.67e-07	TIGIT	-395628
GL	12:25992249	12	25992249	5.72e-07	LOC106505435	-370127
GL	12:25992249	12	25992249	5.72e-07	DLX4	163271
GL	12:25992249	12	25992249	5.72e-07	LOC110256024	239258
GL	12:25992249	12	25992249	5.72e-07	TMEM92	474364
GL	12:25992249	12	25992249	5.72e-07	ZNF652	-438310
GL	12:25992249	12	25992249	5.72e-07	PHB	-382556
GL	12:25992249	12	25992249	5.72e-07	NGFR	-271894
GL	12:25992249	12	25992249	5.72e-07	NXPH3	-218210
GL	12:25992249	12	25992249	5.72e-07	SLC35B1	-103703
GL	12:25992249	12	25992249	5.72e-07	FAM117A	-46813
GL	12:25992249	12	25992249	5.72e-07	KAT7	within
GL	12:25992249	12	25992249	5.72e-07	TAC4	22927
GL	12:25992249	12	25992249	5.72e-07	DLX3	185647
GL	12:25992249	12	25992249	5.72e-07	ITGA3	242520
GL	12:25992249	12	25992249	5.72e-07	PDK2	282313
GL	12:25992249	12	25992249	5.72e-07	SAMD14	302910
GL	12:25992249	12	25992249	5.72e-07	PPP1R9B	326874
GL	12:25992249	12	25992249	5.72e-07	SGCA	364442
GL	12:25992249	12	25992249	5.72e-07	COL1A1	386838
GL	12:25992249	12	25992249	5.72e-07	SPOP	-131619
GL	12:26008434	12	26008434	5.72e-07	LOC106505435	-386312
GL	12:26008434	12	26008434	5.72e-07	DLX4	147086
GL	12:26008434	12	26008434	5.72e-07	LOC110256024	223073
GL	12:26008434	12	26008434	5.72e-07	TMEM92	458179
GL	12:26008434	12	26008434	5.72e-07	ZNF652	-454495
GL	12:26008434	12	26008434	5.72e-07	PHB	-398741
GL	12:26008434	12	26008434	5.72e-07	NGFR	-288079
GL	12:26008434	12	26008434	5.72e-07	NXPH3	-234395
GL	12:26008434	12	26008434	5.72e-07	SLC35B1	-119888
GL	12:26008434	12	26008434	5.72e-07	FAM117A	-62998
GL	12:26008434	12	26008434	5.72e-07	KAT7	-3428
GL	12:26008434	12	26008434	5.72e-07	TAC4	6742
GL	12:26008434	12	26008434	5.72e-07	DLX3	169462
GL	12:26008434	12	26008434	5.72e-07	ITGA3	226335
GL	12:26008434	12	26008434	5.72e-07	PDK2	266128
GL	12:26008434	12	26008434	5.72e-07	SAMD14	286725
GL	12:26008434	12	26008434	5.72e-07	PPP1R9B	310689
GL	12:26008434	12	26008434	5.72e-07	SGCA	348257
GL	12:26008434	12	26008434	5.72e-07	COL1A1	370653
GL	12:26008434	12	26008434	5.72e-07	SPOP	-147804
GL	12:26024194	12	26024194	5.72e-07	LOC106505435	-402072
GL	12:26024194	12	26024194	5.72e-07	DLX4	131326
GL	12:26024194	12	26024194	5.72e-07	LOC110256024	207313
GL	12:26024194	12	26024194	5.72e-07	TMEM92	442419
GL	12:26024194	12	26024194	5.72e-07	ZNF652	-470255
GL	12:26024194	12	26024194	5.72e-07	PHB	-414501
GL	12:26024194	12	26024194	5.72e-07	NGFR	-303839
GL	12:26024194	12	26024194	5.72e-07	NXPH3	-250155
GL	12:26024194	12	26024194	5.72e-07	SLC35B1	-135648
GL	12:26024194	12	26024194	5.72e-07	FAM117A	-78758
GL	12:26024194	12	26024194	5.72e-07	KAT7	-19188
GL	12:26024194	12	26024194	5.72e-07	TAC4	within
GL	12:26024194	12	26024194	5.72e-07	DLX3	153702
GL	12:26024194	12	26024194	5.72e-07	ITGA3	210575
GL	12:26024194	12	26024194	5.72e-07	PDK2	250368
GL	12:26024194	12	26024194	5.72e-07	SAMD14	270965
GL	12:26024194	12	26024194	5.72e-07	PPP1R9B	294929
GL	12:26024194	12	26024194	5.72e-07	SGCA	332497
GL	12:26024194	12	26024194	5.72e-07	COL1A1	354893
GL	12:26024194	12	26024194	5.72e-07	SPOP	-163564
GL	12:26028171	12	26028171	5.72e-07	LOC106505435	-406049
GL	12:26028171	12	26028171	5.72e-07	DLX4	127349
GL	12:26028171	12	26028171	5.72e-07	LOC110256024	203336
GL	12:26028171	12	26028171	5.72e-07	TMEM92	438442
GL	12:26028171	12	26028171	5.72e-07	ZNF652	-474232
GL	12:26028171	12	26028171	5.72e-07	PHB	-418478
GL	12:26028171	12	26028171	5.72e-07	NGFR	-307816
GL	12:26028171	12	26028171	5.72e-07	NXPH3	-254132
GL	12:26028171	12	26028171	5.72e-07	SLC35B1	-139625
GL	12:26028171	12	26028171	5.72e-07	FAM117A	-82735
GL	12:26028171	12	26028171	5.72e-07	KAT7	-23165
GL	12:26028171	12	26028171	5.72e-07	TAC4	-3427
GL	12:26028171	12	26028171	5.72e-07	DLX3	149725
GL	12:26028171	12	26028171	5.72e-07	ITGA3	206598
GL	12:26028171	12	26028171	5.72e-07	PDK2	246391
GL	12:26028171	12	26028171	5.72e-07	SAMD14	266988
GL	12:26028171	12	26028171	5.72e-07	PPP1R9B	290952
GL	12:26028171	12	26028171	5.72e-07	SGCA	328520
GL	12:26028171	12	26028171	5.72e-07	COL1A1	350916
GL	12:26028171	12	26028171	5.72e-07	SPOP	-167541
GL	12:26035820	12	26035820	5.72e-07	LOC106505435	-413698
GL	12:26035820	12	26035820	5.72e-07	DLX4	119700
GL	12:26035820	12	26035820	5.72e-07	LOC110256024	195687
GL	12:26035820	12	26035820	5.72e-07	TMEM92	430793
GL	12:26035820	12	26035820	5.72e-07	ZNF652	-481881
GL	12:26035820	12	26035820	5.72e-07	PHB	-426127
GL	12:26035820	12	26035820	5.72e-07	NGFR	-315465
GL	12:26035820	12	26035820	5.72e-07	NXPH3	-261781
GL	12:26035820	12	26035820	5.72e-07	SLC35B1	-147274
GL	12:26035820	12	26035820	5.72e-07	FAM117A	-90384
GL	12:26035820	12	26035820	5.72e-07	KAT7	-30814
GL	12:26035820	12	26035820	5.72e-07	TAC4	-11076
GL	12:26035820	12	26035820	5.72e-07	DLX3	142076
GL	12:26035820	12	26035820	5.72e-07	ITGA3	198949
GL	12:26035820	12	26035820	5.72e-07	PDK2	238742
GL	12:26035820	12	26035820	5.72e-07	SAMD14	259339
GL	12:26035820	12	26035820	5.72e-07	PPP1R9B	283303
GL	12:26035820	12	26035820	5.72e-07	SGCA	320871
GL	12:26035820	12	26035820	5.72e-07	COL1A1	343267
GL	12:26035820	12	26035820	5.72e-07	LOC110255209	499077
GL	12:26035820	12	26035820	5.72e-07	SPOP	-175190
GL	12:26031565	12	26031565	5.72e-07	LOC106505435	-409443
GL	12:26031565	12	26031565	5.72e-07	DLX4	123955
GL	12:26031565	12	26031565	5.72e-07	LOC110256024	199942
GL	12:26031565	12	26031565	5.72e-07	TMEM92	435048
GL	12:26031565	12	26031565	5.72e-07	ZNF652	-477626
GL	12:26031565	12	26031565	5.72e-07	PHB	-421872
GL	12:26031565	12	26031565	5.72e-07	NGFR	-311210
GL	12:26031565	12	26031565	5.72e-07	NXPH3	-257526
GL	12:26031565	12	26031565	5.72e-07	SLC35B1	-143019
GL	12:26031565	12	26031565	5.72e-07	FAM117A	-86129
GL	12:26031565	12	26031565	5.72e-07	KAT7	-26559
GL	12:26031565	12	26031565	5.72e-07	TAC4	-6821
GL	12:26031565	12	26031565	5.72e-07	DLX3	146331
GL	12:26031565	12	26031565	5.72e-07	ITGA3	203204
GL	12:26031565	12	26031565	5.72e-07	PDK2	242997
GL	12:26031565	12	26031565	5.72e-07	SAMD14	263594
GL	12:26031565	12	26031565	5.72e-07	PPP1R9B	287558
GL	12:26031565	12	26031565	5.72e-07	SGCA	325126
GL	12:26031565	12	26031565	5.72e-07	COL1A1	347522
GL	12:26031565	12	26031565	5.72e-07	SPOP	-170935
GL	13:140077093	13	140077093	6e-07	NDUFB4	-346601
GL	13:140077093	13	140077093	6e-07	LOC110256418	-209932
GL	13:140077093	13	140077093	6e-07	RABL3	-423142
GL	13:140077093	13	140077093	6e-07	HGD	-366691
GL	13:140077093	13	140077093	6e-07	LRRC58	-125830
GL	13:140077093	13	140077093	6e-07	GTF2E1	-467610
GL	13:140077093	13	140077093	6e-07	LOC102162379	-324539
GL	13:140077093	13	140077093	6e-07	FSTL1	-175121
GL	13:140077093	13	140077093	6e-07	GPR156	-2917
GL	13:140077093	13	140077093	6e-07	GSK3B	59016
GL	13:140077093	13	140077093	6e-07	NR1I2	296478
GL	13:140077093	13	140077093	6e-07	MAATS1	360003
GL	13:136720387	13	136720387	6.38e-07	LOC110256524	-373641
GL	13:136720387	13	136720387	6.38e-07	LOC110256412	242048
GL	13:136720387	13	136720387	6.38e-07	ROPN1	-292217
GL	13:136720387	13	136720387	6.38e-07	LOC102157484	80306
GL	13:136720387	13	136720387	6.38e-07	LOC106505785	415922
GL	13:136720387	13	136720387	6.38e-07	LOC110256413	444980
GL	13:136720387	13	136720387	6.38e-07	KALRN	-443315
GL	13:136720387	13	136720387	6.38e-07	CCDC14	-217783
GL	13:136720387	13	136720387	6.38e-07	MYLK	within
GL	13:136720387	13	136720387	6.38e-07	HACD2	113716
GL	13:136720387	13	136720387	6.38e-07	ADCY5	245359
GL	13:136720387	13	136720387	6.38e-07	SEC22A	455403
GL	13:137524285	13	137524285	6.38e-07	LOC102158829	-101025
GL	13:137524285	13	137524285	6.38e-07	LOC106505785	-366621
GL	13:137524285	13	137524285	6.38e-07	LOC110256413	-354392
GL	13:137524285	13	137524285	6.38e-07	DIRC2	109186
GL	13:137524285	13	137524285	6.38e-07	LOC106505786	117252
GL	13:137524285	13	137524285	6.38e-07	PARP14	285214
GL	13:137524285	13	137524285	6.38e-07	DTX3L	425981
GL	13:137524285	13	137524285	6.38e-07	PARP9	436702
GL	13:137524285	13	137524285	6.38e-07	ADCY5	-390490
GL	13:137524285	13	137524285	6.38e-07	SEC22A	-273587
GL	13:137524285	13	137524285	6.38e-07	SEMA5B	within
GL	13:137524285	13	137524285	6.38e-07	HSPBAP1	214859
GL	13:137524285	13	137524285	6.38e-07	LOC100520273	357894
GL	13:137524285	13	137524285	6.38e-07	PDIA5	-125820
GL	13:137534826	13	137534826	6.38e-07	LOC102158829	-111566
GL	13:137534826	13	137534826	6.38e-07	LOC106505785	-377162
GL	13:137534826	13	137534826	6.38e-07	LOC110256413	-364933
GL	13:137534826	13	137534826	6.38e-07	DIRC2	98645
GL	13:137534826	13	137534826	6.38e-07	LOC106505786	106711
GL	13:137534826	13	137534826	6.38e-07	PARP14	274673
GL	13:137534826	13	137534826	6.38e-07	DTX3L	415440
GL	13:137534826	13	137534826	6.38e-07	PARP9	426161
GL	13:137534826	13	137534826	6.38e-07	ADCY5	-401031
GL	13:137534826	13	137534826	6.38e-07	SEC22A	-284128
GL	13:137534826	13	137534826	6.38e-07	SEMA5B	within
GL	13:137534826	13	137534826	6.38e-07	HSPBAP1	204318
GL	13:137534826	13	137534826	6.38e-07	LOC100520273	347353
GL	13:137534826	13	137534826	6.38e-07	PDIA5	-136361
GL	12:31946466	12	31946466	6.53e-07	LOC110255913	-425026
GL	12:31946466	12	31946466	6.53e-07	TMEM100	61541
GL	12:31946466	12	31946466	6.53e-07	LOC102166553	93969
GL	12:31946466	12	31946466	6.53e-07	HLF	-302871
GL	12:31946466	12	31946466	6.53e-07	LOC110256029	-323359
GL	12:31946466	12	31946466	6.53e-07	LOC110256030	within
GL	12:31946466	12	31946466	6.53e-07	PCTP	97375
GL	12:31946466	12	31946466	6.53e-07	LOC100621260	174877
GL	12:31946466	12	31946466	6.53e-07	MMD	-222743
GL	12:31946466	12	31946466	6.53e-07	STXBP4	-467638
GL	12:31967699	12	31967699	6.53e-07	LOC110255913	-446259
GL	12:31967699	12	31967699	6.53e-07	TMEM100	40308
GL	12:31967699	12	31967699	6.53e-07	LOC102166553	72736
GL	12:31967699	12	31967699	6.53e-07	HLF	-324104
GL	12:31967699	12	31967699	6.53e-07	LOC110256029	-344592
GL	12:31967699	12	31967699	6.53e-07	LOC110256030	within
GL	12:31967699	12	31967699	6.53e-07	PCTP	76142
GL	12:31967699	12	31967699	6.53e-07	LOC100621260	153644
GL	12:31967699	12	31967699	6.53e-07	MMD	-243976
GL	12:31967699	12	31967699	6.53e-07	STXBP4	-488871
GL	12:31984004	12	31984004	6.53e-07	LOC110255913	-462564
GL	12:31984004	12	31984004	6.53e-07	TMEM100	24003
GL	12:31984004	12	31984004	6.53e-07	LOC102166553	56431
GL	12:31984004	12	31984004	6.53e-07	HLF	-340409
GL	12:31984004	12	31984004	6.53e-07	LOC110256029	-360897
GL	12:31984004	12	31984004	6.53e-07	LOC110256030	-6848
GL	12:31984004	12	31984004	6.53e-07	PCTP	59837
GL	12:31984004	12	31984004	6.53e-07	LOC100621260	137339
GL	12:31984004	12	31984004	6.53e-07	MMD	-260281
GL	12:31984004	12	31984004	6.53e-07	ANKFN1	495465
GL	12:31994800	12	31994800	6.53e-07	LOC110255913	-473360
GL	12:31994800	12	31994800	6.53e-07	TMEM100	13207
GL	12:31994800	12	31994800	6.53e-07	LOC102166553	45635
GL	12:31994800	12	31994800	6.53e-07	HLF	-351205
GL	12:31994800	12	31994800	6.53e-07	LOC110256029	-371693
GL	12:31994800	12	31994800	6.53e-07	LOC110256030	-17644
GL	12:31994800	12	31994800	6.53e-07	PCTP	49041
GL	12:31994800	12	31994800	6.53e-07	LOC100621260	126543
GL	12:31994800	12	31994800	6.53e-07	MMD	-271077
GL	12:31994800	12	31994800	6.53e-07	ANKFN1	484669
GL	12:32052880	12	32052880	6.53e-07	TMEM100	-38786
GL	12:32052880	12	32052880	6.53e-07	LOC102166553	-9118
GL	12:32052880	12	32052880	6.53e-07	HLF	-409285
GL	12:32052880	12	32052880	6.53e-07	LOC110256029	-429773
GL	12:32052880	12	32052880	6.53e-07	LOC110256030	-75724
GL	12:32052880	12	32052880	6.53e-07	PCTP	within
GL	12:32052880	12	32052880	6.53e-07	LOC100621260	68463
GL	12:32052880	12	32052880	6.53e-07	MMD	-329157
GL	12:32052880	12	32052880	6.53e-07	ANKFN1	426589
GL	13:145913813	13	145913813	8e-07	ZDHHC23	68142
GL	13:145913813	13	145913813	8e-07	LOC110256423	464915
GL	13:145913813	13	145913813	8e-07	DRD3	-95816
GL	13:145913813	13	145913813	8e-07	QTRT2	-33950
GL	13:145913813	13	145913813	8e-07	NAA50	279373
GL	13:145913813	13	145913813	8e-07	LOC110256422	383575
GL	13:145913813	13	145913813	8e-07	SIDT1	386359
GL	13:145913813	13	145913813	8e-07	SPICE1	497467
GL	13:145913813	13	145913813	8e-07	ZBTB20	-245493
GL	13:145913813	13	145913813	8e-07	CCDC191	within
GL	13:145913813	13	145913813	8e-07	GRAMD1C	83925
GL	13:145913813	13	145913813	8e-07	ATP6V1A	214851
GL	13:145913813	13	145913813	8e-07	USF3	316352
GL	13:145913813	13	145913813	8e-07	TIGIT	-114789
GL	13:141319764	13	141319764	8.01e-07	TMEM39A	-489032
GL	13:141319764	13	141319764	8.01e-07	B4GALT4	-315828
GL	13:141319764	13	141319764	8.01e-07	UPK1B	-293396
GL	13:141319764	13	141319764	8.01e-07	C13H3orf30	-251028
GL	13:141319764	13	141319764	8.01e-07	LOC110256421	395856
GL	13:141319764	13	141319764	8.01e-07	ARHGAP31	-371260
GL	13:141319764	13	141319764	8.01e-07	IGSF11	-30260
GL	13:141319764	13	141319764	8.01e-07	LOC110256420	89731
GL	13:146402697	13	146402697	8.5e-07	ZDHHC23	-405098
GL	13:146402697	13	146402697	8.5e-07	LOC110256423	-12340
GL	13:146402697	13	146402697	8.5e-07	LOC106505804	350691
GL	13:146402697	13	146402697	8.5e-07	NEPRO	499313
GL	13:146402697	13	146402697	8.5e-07	NAA50	-184958
GL	13:146402697	13	146402697	8.5e-07	LOC110256422	-91212
GL	13:146402697	13	146402697	8.5e-07	SIDT1	-6145
GL	13:146402697	13	146402697	8.5e-07	SPICE1	8583
GL	13:146402697	13	146402697	8.5e-07	CCDC191	-421559
GL	13:146402697	13	146402697	8.5e-07	GRAMD1C	-296912
GL	13:146402697	13	146402697	8.5e-07	ATP6V1A	-237428
GL	13:146402697	13	146402697	8.5e-07	USF3	-115835
GL	13:146402697	13	146402697	8.5e-07	CFAP44	69282
GL	13:146402697	13	146402697	8.5e-07	BOC	222521
GL	13:146402697	13	146402697	8.5e-07	GTPBP8	420084
GL	13:146424678	13	146424678	8.52e-07	ZDHHC23	-427079
GL	13:146424678	13	146424678	8.52e-07	LOC110256423	-34321
GL	13:146424678	13	146424678	8.52e-07	LOC106505804	328710
GL	13:146424678	13	146424678	8.52e-07	NEPRO	477332
GL	13:146424678	13	146424678	8.52e-07	NAA50	-206939
GL	13:146424678	13	146424678	8.52e-07	LOC110256422	-113193
GL	13:146424678	13	146424678	8.52e-07	SIDT1	-28126
GL	13:146424678	13	146424678	8.52e-07	SPICE1	within
GL	13:146424678	13	146424678	8.52e-07	CCDC191	-443540
GL	13:146424678	13	146424678	8.52e-07	GRAMD1C	-318893
GL	13:146424678	13	146424678	8.52e-07	ATP6V1A	-259409
GL	13:146424678	13	146424678	8.52e-07	USF3	-137816
GL	13:146424678	13	146424678	8.52e-07	CFAP44	47301
GL	13:146424678	13	146424678	8.52e-07	BOC	200540
GL	13:146424678	13	146424678	8.52e-07	GTPBP8	398103
GL	13:146386561	13	146386561	8.8e-07	ZDHHC23	-388962
GL	13:146386561	13	146386561	8.8e-07	LOC110256423	within
GL	13:146386561	13	146386561	8.8e-07	LOC106505804	366827
GL	13:146386561	13	146386561	8.8e-07	NAA50	-168822
GL	13:146386561	13	146386561	8.8e-07	LOC110256422	-75076
GL	13:146386561	13	146386561	8.8e-07	SIDT1	within
GL	13:146386561	13	146386561	8.8e-07	SPICE1	24719
GL	13:146386561	13	146386561	8.8e-07	CCDC191	-405423
GL	13:146386561	13	146386561	8.8e-07	GRAMD1C	-280776
GL	13:146386561	13	146386561	8.8e-07	ATP6V1A	-221292
GL	13:146386561	13	146386561	8.8e-07	USF3	-99699
GL	13:146386561	13	146386561	8.8e-07	CFAP44	85418
GL	13:146386561	13	146386561	8.8e-07	BOC	238657
GL	13:146386561	13	146386561	8.8e-07	GTPBP8	436220
GL	13:146632836	13	146632836	8.8e-07	LOC110256423	-242479
GL	13:146632836	13	146632836	8.8e-07	LOC106505804	120552
GL	13:146632836	13	146632836	8.8e-07	NEPRO	269174
GL	13:146632836	13	146632836	8.8e-07	NAA50	-415097
GL	13:146632836	13	146632836	8.8e-07	LOC110256422	-321351
GL	13:146632836	13	146632836	8.8e-07	SIDT1	-236284
GL	13:146632836	13	146632836	8.8e-07	SPICE1	-163141
GL	13:146632836	13	146632836	8.8e-07	CD200R1	320299
GL	13:146632836	13	146632836	8.8e-07	LOC106505808	474296
GL	13:146632836	13	146632836	8.8e-07	ATP6V1A	-467567
GL	13:146632836	13	146632836	8.8e-07	USF3	-345974
GL	13:146632836	13	146632836	8.8e-07	CFAP44	-4301
GL	13:146632836	13	146632836	8.8e-07	BOC	within
GL	13:146632836	13	146632836	8.8e-07	GTPBP8	189945
GL	13:146632836	13	146632836	8.8e-07	CD200R1L	391705
GL	13:146660783	13	146660783	8.8e-07	LOC110256423	-270426
GL	13:146660783	13	146660783	8.8e-07	LOC106505804	92605
GL	13:146660783	13	146660783	8.8e-07	NEPRO	241227
GL	13:146660783	13	146660783	8.8e-07	LOC102163929	490957
GL	13:146660783	13	146660783	8.8e-07	NAA50	-443044
GL	13:146660783	13	146660783	8.8e-07	LOC110256422	-349298
GL	13:146660783	13	146660783	8.8e-07	SIDT1	-264231
GL	13:146660783	13	146660783	8.8e-07	SPICE1	-191088
GL	13:146660783	13	146660783	8.8e-07	CD200R1	292352
GL	13:146660783	13	146660783	8.8e-07	LOC106505808	446349
GL	13:146660783	13	146660783	8.8e-07	ATP6V1A	-495514
GL	13:146660783	13	146660783	8.8e-07	USF3	-373921
GL	13:146660783	13	146660783	8.8e-07	CFAP44	-32248
GL	13:146660783	13	146660783	8.8e-07	BOC	within
GL	13:146660783	13	146660783	8.8e-07	GTPBP8	161998
GL	13:146660783	13	146660783	8.8e-07	CD200R1L	363758
GL	13:146336566	13	146336566	8.8e-07	ZDHHC23	-338967
GL	13:146336566	13	146336566	8.8e-07	LOC110256423	42162
GL	13:146336566	13	146336566	8.8e-07	LOC106505804	416822
GL	13:146336566	13	146336566	8.8e-07	QTRT2	-456703
GL	13:146336566	13	146336566	8.8e-07	NAA50	-118827
GL	13:146336566	13	146336566	8.8e-07	LOC110256422	-25081
GL	13:146336566	13	146336566	8.8e-07	SIDT1	within
GL	13:146336566	13	146336566	8.8e-07	SPICE1	74714
GL	13:146336566	13	146336566	8.8e-07	CCDC191	-355428
GL	13:146336566	13	146336566	8.8e-07	GRAMD1C	-230781
GL	13:146336566	13	146336566	8.8e-07	ATP6V1A	-171297
GL	13:146336566	13	146336566	8.8e-07	USF3	-49704
GL	13:146336566	13	146336566	8.8e-07	CFAP44	135413
GL	13:146336566	13	146336566	8.8e-07	BOC	288652
GL	13:146336566	13	146336566	8.8e-07	GTPBP8	486215
GL	13:146368150	13	146368150	8.8e-07	ZDHHC23	-370551
GL	13:146368150	13	146368150	8.8e-07	LOC110256423	10578
GL	13:146368150	13	146368150	8.8e-07	LOC106505804	385238
GL	13:146368150	13	146368150	8.8e-07	QTRT2	-488287
GL	13:146368150	13	146368150	8.8e-07	NAA50	-150411
GL	13:146368150	13	146368150	8.8e-07	LOC110256422	-56665
GL	13:146368150	13	146368150	8.8e-07	SIDT1	within
GL	13:146368150	13	146368150	8.8e-07	SPICE1	43130
GL	13:146368150	13	146368150	8.8e-07	CCDC191	-387012
GL	13:146368150	13	146368150	8.8e-07	GRAMD1C	-262365
GL	13:146368150	13	146368150	8.8e-07	ATP6V1A	-202881
GL	13:146368150	13	146368150	8.8e-07	USF3	-81288
GL	13:146368150	13	146368150	8.8e-07	CFAP44	103829
GL	13:146368150	13	146368150	8.8e-07	BOC	257068
GL	13:146368150	13	146368150	8.8e-07	GTPBP8	454631
GL	13:146509042	13	146509042	8.8e-07	LOC110256423	-118685
GL	13:146509042	13	146509042	8.8e-07	LOC106505804	244346
GL	13:146509042	13	146509042	8.8e-07	NEPRO	392968
GL	13:146509042	13	146509042	8.8e-07	NAA50	-291303
GL	13:146509042	13	146509042	8.8e-07	LOC110256422	-197557
GL	13:146509042	13	146509042	8.8e-07	SIDT1	-112490
GL	13:146509042	13	146509042	8.8e-07	SPICE1	-39347
GL	13:146509042	13	146509042	8.8e-07	CD200R1	444093
GL	13:146509042	13	146509042	8.8e-07	GRAMD1C	-403257
GL	13:146509042	13	146509042	8.8e-07	ATP6V1A	-343773
GL	13:146509042	13	146509042	8.8e-07	USF3	-222180
GL	13:146509042	13	146509042	8.8e-07	CFAP44	within
GL	13:146509042	13	146509042	8.8e-07	BOC	116176
GL	13:146509042	13	146509042	8.8e-07	GTPBP8	313739
GL	13:146628388	13	146628388	8.8e-07	LOC110256423	-238031
GL	13:146628388	13	146628388	8.8e-07	LOC106505804	125000
GL	13:146628388	13	146628388	8.8e-07	NEPRO	273622
GL	13:146628388	13	146628388	8.8e-07	NAA50	-410649
GL	13:146628388	13	146628388	8.8e-07	LOC110256422	-316903
GL	13:146628388	13	146628388	8.8e-07	SIDT1	-231836
GL	13:146628388	13	146628388	8.8e-07	SPICE1	-158693
GL	13:146628388	13	146628388	8.8e-07	CD200R1	324747
GL	13:146628388	13	146628388	8.8e-07	LOC106505808	478744
GL	13:146628388	13	146628388	8.8e-07	ATP6V1A	-463119
GL	13:146628388	13	146628388	8.8e-07	USF3	-341526
GL	13:146628388	13	146628388	8.8e-07	CFAP44	within
GL	13:146628388	13	146628388	8.8e-07	BOC	within
GL	13:146628388	13	146628388	8.8e-07	GTPBP8	194393
GL	13:146628388	13	146628388	8.8e-07	CD200R1L	396153
GL	13:141717629	13	141717629	9.18e-07	LOC106505794	320130
GL	13:141717629	13	141717629	9.18e-07	LOC106505797	358928
GL	13:141717629	13	141717629	9.18e-07	LOC110256421	within
GL	13:141717629	13	141717629	9.18e-07	LOC110256528	477315
GL	13:141717629	13	141717629	9.18e-07	IGSF11	-428125
GL	13:141717629	13	141717629	9.18e-07	LOC110256420	within
GL	13:148267942	13	148267942	9.35e-07	ZBED2	-109173
GL	13:148267942	13	148267942	9.35e-07	ABHD10	-489870
GL	13:148267942	13	148267942	9.35e-07	PLCXD2	-180176
GL	13:148267942	13	148267942	9.35e-07	LOC102157705	423432
GL	13:148267942	13	148267942	9.35e-07	CD96	-75670
GL	13:148267942	13	148267942	9.35e-07	NECTIN3	180639
GL	13:148267942	13	148267942	9.35e-07	PHLDB2	-241999
GL	13:148285435	13	148285435	9.35e-07	ZBED2	-126666
GL	13:148285435	13	148285435	9.35e-07	PLCXD2	-197669
GL	13:148285435	13	148285435	9.35e-07	LOC102157705	405939
GL	13:148285435	13	148285435	9.35e-07	CD96	-93163
GL	13:148285435	13	148285435	9.35e-07	NECTIN3	163146
GL	13:148285435	13	148285435	9.35e-07	PHLDB2	-259492
GL	13:148453417	13	148453417	9.35e-07	ZBED2	-294648
GL	13:148453417	13	148453417	9.35e-07	PLCXD2	-365651
GL	13:148453417	13	148453417	9.35e-07	LOC102157705	237957
GL	13:148453417	13	148453417	9.35e-07	CD96	-261145
GL	13:148453417	13	148453417	9.35e-07	NECTIN3	within
GL	13:148453417	13	148453417	9.35e-07	PHLDB2	-427474
GL	13:148743801	13	148743801	9.35e-07	LOC102157705	-38629
GL	13:148743801	13	148743801	9.35e-07	NECTIN3	-164881
GL	13:148765407	13	148765407	9.35e-07	LOC102157705	-60235
GL	13:148765407	13	148765407	9.35e-07	NECTIN3	-186487
GL	13:148944546	13	148944546	9.35e-07	LOC102157705	-239374
GL	13:148944546	13	148944546	9.35e-07	NECTIN3	-365626
GL	13:149101262	13	149101262	9.35e-07	LOC102157705	-396090
GL	13:148065012	13	148065012	9.35e-07	ZBED2	91498
GL	13:148065012	13	148065012	9.35e-07	GCSAM	-421070
GL	13:148065012	13	148065012	9.35e-07	C13H3orf52	-384896
GL	13:148065012	13	148065012	9.35e-07	TAGLN3	-310167
GL	13:148065012	13	148065012	9.35e-07	ABHD10	-286940
GL	13:148065012	13	148065012	9.35e-07	PLCXD2	within
GL	13:148065012	13	148065012	9.35e-07	SLC9C1	-452345
GL	13:148065012	13	148065012	9.35e-07	TMPRSS7	-338843
GL	13:148065012	13	148065012	9.35e-07	CD96	38412
GL	13:148065012	13	148065012	9.35e-07	NECTIN3	383569
GL	13:148065012	13	148065012	9.35e-07	PHLDB2	-39069
GL	13:148154232	13	148154232	9.35e-07	ZBED2	2278
GL	13:148154232	13	148154232	9.35e-07	C13H3orf52	-474116
GL	13:148154232	13	148154232	9.35e-07	TAGLN3	-399387
GL	13:148154232	13	148154232	9.35e-07	ABHD10	-376160
GL	13:148154232	13	148154232	9.35e-07	PLCXD2	-66466
GL	13:148154232	13	148154232	9.35e-07	TMPRSS7	-428063
GL	13:148154232	13	148154232	9.35e-07	CD96	within
GL	13:148154232	13	148154232	9.35e-07	NECTIN3	294349
GL	13:148154232	13	148154232	9.35e-07	PHLDB2	-128289
GL	13:148202655	13	148202655	9.35e-07	ZBED2	-43886
GL	13:148202655	13	148202655	9.35e-07	TAGLN3	-447810
GL	13:148202655	13	148202655	9.35e-07	ABHD10	-424583
GL	13:148202655	13	148202655	9.35e-07	PLCXD2	-114889
GL	13:148202655	13	148202655	9.35e-07	LOC102157705	488719
GL	13:148202655	13	148202655	9.35e-07	TMPRSS7	-476486
GL	13:148202655	13	148202655	9.35e-07	CD96	-10383
GL	13:148202655	13	148202655	9.35e-07	NECTIN3	245926
GL	13:148202655	13	148202655	9.35e-07	PHLDB2	-176712
GL	13:148361497	13	148361497	9.35e-07	ZBED2	-202728
GL	13:148361497	13	148361497	9.35e-07	PLCXD2	-273731
GL	13:148361497	13	148361497	9.35e-07	LOC102157705	329877
GL	13:148361497	13	148361497	9.35e-07	CD96	-169225
GL	13:148361497	13	148361497	9.35e-07	NECTIN3	87084
GL	13:148361497	13	148361497	9.35e-07	PHLDB2	-335554
GL	13:148421931	13	148421931	9.35e-07	ZBED2	-263162
GL	13:148421931	13	148421931	9.35e-07	PLCXD2	-334165
GL	13:148421931	13	148421931	9.35e-07	LOC102157705	269443
GL	13:148421931	13	148421931	9.35e-07	CD96	-229659
GL	13:148421931	13	148421931	9.35e-07	NECTIN3	26650
GL	13:148421931	13	148421931	9.35e-07	PHLDB2	-395988
GL	13:148502711	13	148502711	9.35e-07	ZBED2	-343942
GL	13:148502711	13	148502711	9.35e-07	PLCXD2	-414945
GL	13:148502711	13	148502711	9.35e-07	LOC102157705	188663
GL	13:148502711	13	148502711	9.35e-07	CD96	-310439
GL	13:148502711	13	148502711	9.35e-07	NECTIN3	within
GL	13:148502711	13	148502711	9.35e-07	PHLDB2	-476768
GL	13:148577455	13	148577455	9.35e-07	ZBED2	-418686
GL	13:148577455	13	148577455	9.35e-07	PLCXD2	-489689
GL	13:148577455	13	148577455	9.35e-07	LOC102157705	113919
GL	13:148577455	13	148577455	9.35e-07	CD96	-385183
GL	13:148577455	13	148577455	9.35e-07	NECTIN3	within
GL	13:148618068	13	148618068	9.35e-07	ZBED2	-459299
GL	13:148618068	13	148618068	9.35e-07	LOC102157705	73306
GL	13:148618068	13	148618068	9.35e-07	CD96	-425796
GL	13:148618068	13	148618068	9.35e-07	NECTIN3	-39148
GL	13:148993170	13	148993170	9.35e-07	LOC102157705	-287998
GL	13:148993170	13	148993170	9.35e-07	NECTIN3	-414250
GL	13:149020466	13	149020466	9.35e-07	LOC102157705	-315294
GL	13:149020466	13	149020466	9.35e-07	NECTIN3	-441546
GL	12:25976766	12	25976766	9.64e-07	LOC106505435	-354644
GL	12:25976766	12	25976766	9.64e-07	DLX4	178754
GL	12:25976766	12	25976766	9.64e-07	LOC110256024	254741
GL	12:25976766	12	25976766	9.64e-07	TMEM92	489847
GL	12:25976766	12	25976766	9.64e-07	ZNF652	-422827
GL	12:25976766	12	25976766	9.64e-07	PHB	-367073
GL	12:25976766	12	25976766	9.64e-07	NGFR	-256411
GL	12:25976766	12	25976766	9.64e-07	NXPH3	-202727
GL	12:25976766	12	25976766	9.64e-07	SLC35B1	-88220
GL	12:25976766	12	25976766	9.64e-07	FAM117A	-31330
GL	12:25976766	12	25976766	9.64e-07	KAT7	within
GL	12:25976766	12	25976766	9.64e-07	TAC4	38410
GL	12:25976766	12	25976766	9.64e-07	DLX3	201130
GL	12:25976766	12	25976766	9.64e-07	ITGA3	258003
GL	12:25976766	12	25976766	9.64e-07	PDK2	297796
GL	12:25976766	12	25976766	9.64e-07	SAMD14	318393
GL	12:25976766	12	25976766	9.64e-07	PPP1R9B	342357
GL	12:25976766	12	25976766	9.64e-07	SGCA	379925
GL	12:25976766	12	25976766	9.64e-07	COL1A1	402321
GL	12:25976766	12	25976766	9.64e-07	SPOP	-116136
1 TNB: total number born; NBA: number born alive; LBW: litter birth weight; GL: gestation length. 2 SNP: single-nucleotide polymorphism; 3 Chr: chromosome.
