# Supplementary material for: Genome-Wide Association Study on Reproductive Traits Using Imputation-Based Whole-Genome Sequence Data in Yorkshire Pigs
Source: Genes (Basel). 2023 Apr 2;14(4):861. doi: 10.3390/genes14040861 (PMC10137786; doi:10.3390/genes14040861)
Supplement: Supplementary file 1 [file genes-14-00861-s001.zip › Supplementary Table/Table S4.xlsx]

## Sheet: imputation_by_SWIM
Table S4 Genes within 0.5Mb of suggestive significant SNPs by GWAS based on SWIM imputation data for reproductive traits
Trait1	SNP2	Chr3	Position	P-value	Candidate gene	Distance (bp)
TNB	12：56839134	12	56839134	3.94e-20	MIR744	-374207
TNB	12：56839134	12	56839134	3.94e-20	LOC110256113	90112
TNB	12：56839134	12	56839134	3.94e-20	LOC110256112	123983
TNB	12：56839134	12	56839134	3.94e-20	ELAC2	367462
TNB	12：56839134	12	56839134	3.94e-20	LOC106505529	422335
TNB	12：56839134	12	56839134	3.94e-20	DNAH9	-472807
TNB	12：56839134	12	56839134	3.94e-20	ZNF18	-454086
TNB	12：56839134	12	56839134	3.94e-20	MAP2K4	-322917
TNB	12：56839134	12	56839134	3.94e-20	MYOCD	92494
TNB	12：56839134	12	56839134	3.94e-20	ARHGAP44	210766
TNB	12：56839134	12	56839134	3.94e-20	LOC110256111	-157539
TNB	12：56840928	12	56840928	3.03e-19	MIR744	-376001
TNB	12：56840928	12	56840928	3.03e-19	LOC110256113	88318
TNB	12：56840928	12	56840928	3.03e-19	LOC110256112	122189
TNB	12：56840928	12	56840928	3.03e-19	ELAC2	365668
TNB	12：56840928	12	56840928	3.03e-19	LOC106505529	420541
TNB	12：56840928	12	56840928	3.03e-19	DNAH9	-474601
TNB	12：56840928	12	56840928	3.03e-19	ZNF18	-455880
TNB	12：56840928	12	56840928	3.03e-19	MAP2K4	-324711
TNB	12：56840928	12	56840928	3.03e-19	MYOCD	90700
TNB	12：56840928	12	56840928	3.03e-19	ARHGAP44	208972
TNB	12：56840928	12	56840928	3.03e-19	LOC110256111	-159333
TNB	13：202985373	13	202985373	2.91e-12	LOC110256489	-454651
TNB	13：202985373	13	202985373	2.91e-12	HMGN1	-41877
TNB	13：202985373	13	202985373	2.91e-12	BRWD1	-88828
TNB	13：202985373	13	202985373	2.91e-12	WRB	-6983
TNB	13：202985373	13	202985373	2.91e-12	SH3BGR	61202
TNB	13：202985373	13	202985373	2.91e-12	LOC110256490	203335
TNB	13：202985373	13	202985373	2.91e-12	B3GALT5	222980
TNB	13：202985373	13	202985373	2.91e-12	LOC102166913	268984
TNB	13：202985373	13	202985373	2.91e-12	IGSF5	340012
TNB	13：202985373	13	202985373	2.91e-12	PSMG1	-209772
TNB	13：202985373	13	202985373	2.91e-12	LCA5L	3110
TNB	13：202985373	13	202985373	2.91e-12	PCP4	427106
TNB	11：43367981	11	43367981	2.78e-10	DACH1	397405
TNB	11：60300851	11	60300851	3.06e-09	LOC110255843	164373
TNB	11：60300851	11	60300851	3.06e-09	LOC106505325	325927
TNB	11：60300851	11	60300851	3.06e-09	MIR17	433805
TNB	11：60300851	11	60300851	3.06e-09	MIR18A	433940
TNB	11：60300851	11	60300851	3.06e-09	MIR19A	434088
TNB	11：60300851	11	60300851	3.06e-09	MIR20A	434258
TNB	11：60300851	11	60300851	3.06e-09	MIR19B-1	434387
TNB	11：60300851	11	60300851	3.06e-09	MIR92A-1	434507
TNB	11：60300851	11	60300851	3.06e-09	LOC110255772	-271644
TNB	11：60300851	11	60300851	3.06e-09	LOC110255842	98726
TNB	11：60300851	11	60300851	3.06e-09	LOC102165694	171011
TNB	11：60300851	11	60300851	3.06e-09	GPC5	490149
TNB	10：3913625	10	3913625	3.82e-09	LOC102167499	-68022
TNB	10：3913625	10	3913625	3.82e-09	LOC106505074	-41631
TNB	1：2245988	1	2245988	1.61e-08	LOC106506295	-430024
TNB	1：2245988	1	2245988	1.61e-08	LOC106506296	-365259
TNB	1：2245988	1	2245988	1.61e-08	TTLL2	-268152
TNB	1：2245988	1	2245988	1.61e-08	GPR31	-237874
TNB	1：2245988	1	2245988	1.61e-08	LOC102157461	-117264
TNB	1：2245988	1	2245988	1.61e-08	MPC1	295487
TNB	1：2245988	1	2245988	1.61e-08	PRR18	354791
TNB	1：2245988	1	2245988	1.61e-08	LOC102166504	-476615
TNB	1：2245988	1	2245988	1.61e-08	TCP10L2	-246756
TNB	1：2245988	1	2245988	1.61e-08	CCR6	-211816
TNB	1：2245988	1	2245988	1.61e-08	RNASET2	-81220
TNB	1：2245988	1	2245988	1.61e-08	SFT2D1	330827
TNB	1：2245988	1	2245988	1.61e-08	LOC102157949	377528
TNB	1：2245988	1	2245988	1.61e-08	T	471177
TNB	1：2245988	1	2245988	1.61e-08	LOC106506286	-410815
TNB	1：2245988	1	2245988	1.61e-08	UNC93A	-275898
TNB	1：2245988	1	2245988	1.61e-08	RPS6KA2	within
TNB	1：2245988	1	2245988	1.61e-08	FGFR1OP	-125156
TNB	11：60226963	11	60226963	2.43e-08	LOC110255843	238261
TNB	11：60226963	11	60226963	2.43e-08	LOC106505325	399815
TNB	11：60226963	11	60226963	2.43e-08	LOC110255772	-197756
TNB	11：60226963	11	60226963	2.43e-08	LOC110255842	172614
TNB	11：60226963	11	60226963	2.43e-08	LOC102165694	244899
TNB	11：42558350	11	42558350	5.47e-08	KLHL1	-137419
TNB	11：42574703	11	42574703	5.47e-08	KLHL1	-153772
TNB	11：42599558	11	42599558	5.47e-08	KLHL1	-178627
TNB	11：42606703	11	42606703	5.47e-08	KLHL1	-185772
TNB	11：42616275	11	42616275	5.47e-08	KLHL1	-195344
TNB	11：42899690	11	42899690	5.47e-08	KLHL1	-478759
TNB	11：43328751	11	43328751	5.47e-08	DACH1	436635
TNB	11：43347252	11	43347252	5.47e-08	DACH1	418134
TNB	11：43399230	11	43399230	5.47e-08	LOC110255760	492145
TNB	11：43399230	11	43399230	5.47e-08	DACH1	366156
TNB	11：43445143	11	43445143	5.47e-08	LOC110255760	446232
TNB	11：43445143	11	43445143	5.47e-08	DACH1	320243
TNB	11：43504624	11	43504624	5.47e-08	LOC110255760	386751
TNB	11：43504624	11	43504624	5.47e-08	DACH1	260762
TNB	11：43525756	11	43525756	5.47e-08	LOC110255760	365619
TNB	11：43525756	11	43525756	5.47e-08	DACH1	239630
TNB	11：43560333	11	43560333	5.47e-08	LOC110255760	331042
TNB	11：43560333	11	43560333	5.47e-08	DACH1	205053
TNB	11：43656259	11	43656259	5.47e-08	LOC110255760	235116
TNB	11：43656259	11	43656259	5.47e-08	DACH1	109127
TNB	11：43693050	11	43693050	5.47e-08	LOC110255760	198325
TNB	11：43693050	11	43693050	5.47e-08	LOC106505309	493337
TNB	11：43693050	11	43693050	5.47e-08	DACH1	72336
TNB	11：43729573	11	43729573	5.47e-08	LOC110255760	161802
TNB	11：43729573	11	43729573	5.47e-08	LOC106505309	456814
TNB	11：43729573	11	43729573	5.47e-08	DACH1	35813
TNB	11：43750241	11	43750241	5.47e-08	LOC110255760	141134
TNB	11：43750241	11	43750241	5.47e-08	LOC106505309	436146
TNB	11：43750241	11	43750241	5.47e-08	DACH1	15145
TNB	11：43919069	11	43919069	5.47e-08	LOC110255760	-12445
TNB	11：43919069	11	43919069	5.47e-08	LOC106505309	267318
TNB	11：43919069	11	43919069	5.47e-08	DACH1	within
TNB	11：44220075	11	44220075	5.47e-08	LOC110255760	-313451
TNB	11：44220075	11	44220075	5.47e-08	LOC106505309	-988
TNB	11：44220075	11	44220075	5.47e-08	DACH1	-32309
TNB	11：44240342	11	44240342	5.47e-08	LOC110255760	-333718
TNB	11：44240342	11	44240342	5.47e-08	LOC106505309	-21255
TNB	11：44240342	11	44240342	5.47e-08	DACH1	-52576
TNB	11：44335666	11	44335666	5.47e-08	LOC110255760	-429042
TNB	11：44335666	11	44335666	5.47e-08	LOC106505309	-116579
TNB	11：44335666	11	44335666	5.47e-08	LOC102164197	472049
TNB	11：44335666	11	44335666	5.47e-08	LOC110255826	480592
TNB	11：44335666	11	44335666	5.47e-08	DACH1	-147900
TNB	11：44384237	11	44384237	5.47e-08	LOC110255760	-477613
TNB	11：44384237	11	44384237	5.47e-08	LOC106505309	-165150
TNB	11：44384237	11	44384237	5.47e-08	LOC102164197	423478
TNB	11：44384237	11	44384237	5.47e-08	LOC110255826	432021
TNB	11：44384237	11	44384237	5.47e-08	DACH1	-196471
TNB	11：44452932	11	44452932	5.47e-08	LOC106505309	-233845
TNB	11：44452932	11	44452932	5.47e-08	LOC102164197	354783
TNB	11：44452932	11	44452932	5.47e-08	LOC110255826	363326
TNB	11：44452932	11	44452932	5.47e-08	DACH1	-265166
TNB	11：44459974	11	44459974	5.47e-08	LOC106505309	-240887
TNB	11：44459974	11	44459974	5.47e-08	LOC102164197	347741
TNB	11：44459974	11	44459974	5.47e-08	LOC110255826	356284
TNB	11：44459974	11	44459974	5.47e-08	DACH1	-272208
TNB	11：42591882	11	42591882	5.47e-08	KLHL1	-170951
TNB	11：42675858	11	42675858	5.47e-08	KLHL1	-254927
TNB	11：42788689	11	42788689	5.47e-08	KLHL1	-367758
TNB	11：42912767	11	42912767	5.47e-08	KLHL1	-491836
TNB	11：43470739	11	43470739	5.47e-08	LOC110255760	420636
TNB	11：43470739	11	43470739	5.47e-08	DACH1	294647
TNB	11：43481916	11	43481916	5.47e-08	LOC110255760	409459
TNB	11：43481916	11	43481916	5.47e-08	DACH1	283470
TNB	11：43618147	11	43618147	5.47e-08	LOC110255760	273228
TNB	11：43618147	11	43618147	5.47e-08	DACH1	147239
TNB	11：43896988	11	43896988	5.47e-08	LOC110255760	within
TNB	11：43896988	11	43896988	5.47e-08	LOC106505309	289399
TNB	11：43896988	11	43896988	5.47e-08	DACH1	within
TNB	11：44141639	11	44141639	5.47e-08	LOC110255760	-235015
TNB	11：44141639	11	44141639	5.47e-08	LOC106505309	44748
TNB	11：44141639	11	44141639	5.47e-08	DACH1	within
TNB	11：43284835	11	43284835	5.47e-08	DACH1	480551
TNB	11：43670505	11	43670505	5.47e-08	LOC110255760	220870
TNB	11：43670505	11	43670505	5.47e-08	DACH1	94881
TNB	11：43943468	11	43943468	5.47e-08	LOC110255760	-36844
TNB	11：43943468	11	43943468	5.47e-08	LOC106505309	242919
TNB	11：43943468	11	43943468	5.47e-08	DACH1	within
TNB	11：44170578	11	44170578	1.33e-07	LOC110255760	-263954
TNB	11：44170578	11	44170578	1.33e-07	LOC106505309	15809
TNB	11：44170578	11	44170578	1.33e-07	DACH1	within
TNB	1：29036318	1	29036318	2.27e-07	LOC110260025	-353993
TNB	1：29036318	1	29036318	2.27e-07	HBS1L	within
TNB	1：29036318	1	29036318	2.27e-07	ALDH8A1	24364
TNB	1：29036318	1	29036318	2.27e-07	LOC110260031	225867
TNB	1：29036318	1	29036318	2.27e-07	LOC110260032	337198
TNB	1：29036318	1	29036318	2.27e-07	AHI1	-275847
TNB	1：29036318	1	29036318	2.27e-07	MYB	-180096
NBA	8：27377546	8	27377546	3.44e-08	LOC106504613	320608
NBA	8：27377546	8	27377546	3.44e-08	LOC110262073	103093
NBA	8：27377546	8	27377546	3.44e-08	ARAP2	393867
NBA	2：151525142	2	151525142	4.56e-08	LOC110259155	-448766
NBA	2：151525142	2	151525142	4.56e-08	RPS14	-91191
NBA	2：151525142	2	151525142	4.56e-08	LOC110259673	27654
NBA	2：151525142	2	151525142	4.56e-08	LOC110259545	216446
NBA	2：151525142	2	151525142	4.56e-08	LOC106508271	306148
NBA	2：151525142	2	151525142	4.56e-08	SLC26A2	-497659
NBA	2：151525142	2	151525142	4.56e-08	HMGXB3	-423115
NBA	2：151525142	2	151525142	4.56e-08	PDGFRB	-332324
NBA	2：151525142	2	151525142	4.56e-08	CDX1	-308010
NBA	2：151525142	2	151525142	4.56e-08	SLC6A7	-283159
NBA	2：151525142	2	151525142	4.56e-08	LOC110259540	-296109
NBA	2：151525142	2	151525142	4.56e-08	LOC102162290	-282115
NBA	2：151525142	2	151525142	4.56e-08	CD74	-115218
NBA	2：151525142	2	151525142	4.56e-08	SYNPO	46122
NBA	2：151525142	2	151525142	4.56e-08	RBM22	138040
NBA	2：151525142	2	151525142	4.56e-08	DCTN4	155859
NBA	2：151525142	2	151525142	4.56e-08	LOC110259674	221062
NBA	2：151525142	2	151525142	4.56e-08	SMIM3	222608
NBA	2：151525142	2	151525142	4.56e-08	ZNF300	316860
NBA	2：151525142	2	151525142	4.56e-08	LOC110259546	347273
NBA	2：151525142	2	151525142	4.56e-08	CSF1R	-394831
NBA	2：151525142	2	151525142	4.56e-08	CAMK2A	-171235
NBA	2：151525142	2	151525142	4.56e-08	TCOF1	-124113
NBA	2：151525142	2	151525142	4.56e-08	NDST1	within
NBA	2：151525142	2	151525142	4.56e-08	MYOZ3	110017
NBA	2：151616302	2	151616302	4.56e-08	RPS14	-182351
NBA	2：151616302	2	151616302	4.56e-08	LOC110259673	-60441
NBA	2：151616302	2	151616302	4.56e-08	LOC110259545	125286
NBA	2：151616302	2	151616302	4.56e-08	LOC106508271	214988
NBA	2：151616302	2	151616302	4.56e-08	PDGFRB	-423484
NBA	2：151616302	2	151616302	4.56e-08	CDX1	-399170
NBA	2：151616302	2	151616302	4.56e-08	SLC6A7	-374319
NBA	2：151616302	2	151616302	4.56e-08	LOC110259540	-387269
NBA	2：151616302	2	151616302	4.56e-08	LOC102162290	-373275
NBA	2：151616302	2	151616302	4.56e-08	CD74	-206378
NBA	2：151616302	2	151616302	4.56e-08	SYNPO	within
NBA	2：151616302	2	151616302	4.56e-08	RBM22	46880
NBA	2：151616302	2	151616302	4.56e-08	DCTN4	64699
NBA	2：151616302	2	151616302	4.56e-08	LOC110259674	129902
NBA	2：151616302	2	151616302	4.56e-08	SMIM3	131448
NBA	2：151616302	2	151616302	4.56e-08	ZNF300	225700
NBA	2：151616302	2	151616302	4.56e-08	LOC110259546	256113
NBA	2：151616302	2	151616302	4.56e-08	CSF1R	-485991
NBA	2：151616302	2	151616302	4.56e-08	CAMK2A	-262395
NBA	2：151616302	2	151616302	4.56e-08	TCOF1	-215273
NBA	2：151616302	2	151616302	4.56e-08	NDST1	-90393
NBA	2：151616302	2	151616302	4.56e-08	MYOZ3	18857
NBA	2：151679886	2	151679886	3.51e-07	RPS14	-245935
NBA	2：151679886	2	151679886	3.51e-07	LOC110259673	-124025
NBA	2：151679886	2	151679886	3.51e-07	LOC110259545	61702
NBA	2：151679886	2	151679886	3.51e-07	LOC106508271	151404
NBA	2：151679886	2	151679886	3.51e-07	PDGFRB	-487068
NBA	2：151679886	2	151679886	3.51e-07	CDX1	-462754
NBA	2：151679886	2	151679886	3.51e-07	SLC6A7	-437903
NBA	2：151679886	2	151679886	3.51e-07	LOC110259540	-450853
NBA	2：151679886	2	151679886	3.51e-07	LOC102162290	-436859
NBA	2：151679886	2	151679886	3.51e-07	CD74	-269962
NBA	2：151679886	2	151679886	3.51e-07	SYNPO	-45783
NBA	2：151679886	2	151679886	3.51e-07	RBM22	-7549
NBA	2：151679886	2	151679886	3.51e-07	DCTN4	1115
NBA	2：151679886	2	151679886	3.51e-07	LOC110259674	66318
NBA	2：151679886	2	151679886	3.51e-07	SMIM3	67864
NBA	2：151679886	2	151679886	3.51e-07	ZNF300	162116
NBA	2：151679886	2	151679886	3.51e-07	LOC110259546	192529
NBA	2：151679886	2	151679886	3.51e-07	CAMK2A	-325979
NBA	2：151679886	2	151679886	3.51e-07	TCOF1	-278857
NBA	2：151679886	2	151679886	3.51e-07	NDST1	-153977
NBA	2：151679886	2	151679886	3.51e-07	MYOZ3	-29041
NBA	13：146881688	13	146881688	3.54e-07	LOC110256423	-491331
NBA	13：146881688	13	146881688	3.54e-07	LOC106505804	-118625
NBA	13：146881688	13	146881688	3.54e-07	NEPRO	20322
NBA	13：146881688	13	146881688	3.54e-07	LOC102163929	270052
NBA	13：146881688	13	146881688	3.54e-07	LOC100156381	297978
NBA	13：146881688	13	146881688	3.54e-07	SIDT1	-485136
NBA	13：146881688	13	146881688	3.54e-07	SPICE1	-411993
NBA	13：146881688	13	146881688	3.54e-07	CD200R1	71447
NBA	13：146881688	13	146881688	3.54e-07	LOC106505808	225444
NBA	13：146881688	13	146881688	3.54e-07	CCDC80	321645
NBA	13：146881688	13	146881688	3.54e-07	SLC35A5	371014
NBA	13：146881688	13	146881688	3.54e-07	ATG3	397422
NBA	13：146881688	13	146881688	3.54e-07	BTLA	466953
NBA	13：146881688	13	146881688	3.54e-07	CFAP44	-253153
NBA	13：146881688	13	146881688	3.54e-07	BOC	-178523
NBA	13：146881688	13	146881688	3.54e-07	GTPBP8	within
NBA	13：146881688	13	146881688	3.54e-07	CD200R1L	142853
NBA	16：60219761	16	60219761	4.75e-07	NUDCD2	112379
NBA	16：60219761	16	60219761	4.75e-07	CCNG1	129494
NBA	16：60219761	16	60219761	4.75e-07	MAT2B	35780
NBA	16：60219761	16	60219761	4.75e-07	HMMR	70923
NBA	17：13034535	17	13034535	5.26e-07	LOC100511540	436110
NBA	17：13034535	17	13034535	5.26e-07	LOC100511905	348943
NBA	17：13034535	17	13034535	5.26e-07	LOC100155289	475782
NBA	17：13034535	17	13034535	5.26e-07	PSD3	within
NBA	17：13034535	17	13034535	5.26e-07	LOC100518097	-446009
NBA	6：30206625	6	30206625	6.23e-07	IRX6	-2038
NBA	6：30206625	6	30206625	6.23e-07	IRX5	304638
NBA	6：30206625	6	30206625	6.23e-07	CES5A	-332552
NBA	6：30206625	6	30206625	6.23e-07	SLC6A2	-224989
NBA	6：30206625	6	30206625	6.23e-07	LOC106509429	-231438
NBA	6：30206625	6	30206625	6.23e-07	LOC106509436	-202509
NBA	6：30206625	6	30206625	6.23e-07	MMP2	-119594
NBA	6：30206625	6	30206625	6.23e-07	LOC102157984	166149
NBA	6：30206625	6	30206625	6.23e-07	CES1	-293295
NBA	6：30206625	6	30206625	6.23e-07	LPCAT2	-149767
NBA	6：30206625	6	30206625	6.23e-07	CAPNS2	-189741
NBA	6：30206625	6	30206625	6.23e-07	LOC110260951	-50541
NBA	6：30206625	6	30206625	6.23e-07	LOC102165609	308533
NBA	6：30206625	6	30206625	6.23e-07	LOC110260952	451169
NBA	13：146545408	13	146545408	6.95e-07	LOC110256423	-155051
NBA	13：146545408	13	146545408	6.95e-07	LOC106505804	207980
NBA	13：146545408	13	146545408	6.95e-07	NEPRO	356602
NBA	13：146545408	13	146545408	6.95e-07	NAA50	-327669
NBA	13：146545408	13	146545408	6.95e-07	LOC110256422	-233923
NBA	13：146545408	13	146545408	6.95e-07	SIDT1	-148856
NBA	13：146545408	13	146545408	6.95e-07	SPICE1	-75713
NBA	13：146545408	13	146545408	6.95e-07	CD200R1	407727
NBA	13：146545408	13	146545408	6.95e-07	GRAMD1C	-439623
NBA	13：146545408	13	146545408	6.95e-07	ATP6V1A	-380139
NBA	13：146545408	13	146545408	6.95e-07	USF3	-258546
NBA	13：146545408	13	146545408	6.95e-07	CFAP44	within
NBA	13：146545408	13	146545408	6.95e-07	BOC	79810
NBA	13：146545408	13	146545408	6.95e-07	GTPBP8	277373
NBA	13：146545408	13	146545408	6.95e-07	CD200R1L	479133
NBA	13：145723152	13	145723152	8.47e-07	ZDHHC23	258803
NBA	13：145723152	13	145723152	8.47e-07	DRD3	46142
NBA	13：145723152	13	145723152	8.47e-07	QTRT2	130215
NBA	13：145723152	13	145723152	8.47e-07	NAA50	470034
NBA	13：145723152	13	145723152	8.47e-07	ZBTB20	-54832
NBA	13：145723152	13	145723152	8.47e-07	CCDC191	156811
NBA	13：145723152	13	145723152	8.47e-07	GRAMD1C	274586
NBA	13：145723152	13	145723152	8.47e-07	ATP6V1A	405512
NBA	13：145723152	13	145723152	8.47e-07	TIGIT	within
NBA	16：61022779	16	61022779	9.7e-07	LOC102157413	49624
NBA	16：61022779	16	61022779	9.7e-07	GABRG2	418843
LBW	2：151525142	2	151525142	9.82e-17	LOC110259155	-448766
LBW	2：151525142	2	151525142	9.82e-17	RPS14	-91191
LBW	2：151525142	2	151525142	9.82e-17	LOC110259673	27654
LBW	2：151525142	2	151525142	9.82e-17	LOC110259545	216446
LBW	2：151525142	2	151525142	9.82e-17	LOC106508271	306148
LBW	2：151525142	2	151525142	9.82e-17	SLC26A2	-497659
LBW	2：151525142	2	151525142	9.82e-17	HMGXB3	-423115
LBW	2：151525142	2	151525142	9.82e-17	PDGFRB	-332324
LBW	2：151525142	2	151525142	9.82e-17	CDX1	-308010
LBW	2：151525142	2	151525142	9.82e-17	SLC6A7	-283159
LBW	2：151525142	2	151525142	9.82e-17	LOC110259540	-296109
LBW	2：151525142	2	151525142	9.82e-17	LOC102162290	-282115
LBW	2：151525142	2	151525142	9.82e-17	CD74	-115218
LBW	2：151525142	2	151525142	9.82e-17	SYNPO	46122
LBW	2：151525142	2	151525142	9.82e-17	RBM22	138040
LBW	2：151525142	2	151525142	9.82e-17	DCTN4	155859
LBW	2：151525142	2	151525142	9.82e-17	LOC110259674	221062
LBW	2：151525142	2	151525142	9.82e-17	SMIM3	222608
LBW	2：151525142	2	151525142	9.82e-17	ZNF300	316860
LBW	2：151525142	2	151525142	9.82e-17	LOC110259546	347273
LBW	2：151525142	2	151525142	9.82e-17	CSF1R	-394831
LBW	2：151525142	2	151525142	9.82e-17	CAMK2A	-171235
LBW	2：151525142	2	151525142	9.82e-17	TCOF1	-124113
LBW	2：151525142	2	151525142	9.82e-17	NDST1	within
LBW	2：151525142	2	151525142	9.82e-17	MYOZ3	110017
LBW	2：151635734	2	151635734	1.01e-14	RPS14	-201783
LBW	2：151635734	2	151635734	1.01e-14	LOC110259673	-79873
LBW	2：151635734	2	151635734	1.01e-14	LOC110259545	105854
LBW	2：151635734	2	151635734	1.01e-14	LOC106508271	195556
LBW	2：151635734	2	151635734	1.01e-14	PDGFRB	-442916
LBW	2：151635734	2	151635734	1.01e-14	CDX1	-418602
LBW	2：151635734	2	151635734	1.01e-14	SLC6A7	-393751
LBW	2：151635734	2	151635734	1.01e-14	LOC110259540	-406701
LBW	2：151635734	2	151635734	1.01e-14	LOC102162290	-392707
LBW	2：151635734	2	151635734	1.01e-14	CD74	-225810
LBW	2：151635734	2	151635734	1.01e-14	SYNPO	-1631
LBW	2：151635734	2	151635734	1.01e-14	RBM22	27448
LBW	2：151635734	2	151635734	1.01e-14	DCTN4	45267
LBW	2：151635734	2	151635734	1.01e-14	LOC110259674	110470
LBW	2：151635734	2	151635734	1.01e-14	SMIM3	112016
LBW	2：151635734	2	151635734	1.01e-14	ZNF300	206268
LBW	2：151635734	2	151635734	1.01e-14	LOC110259546	236681
LBW	2：151635734	2	151635734	1.01e-14	CAMK2A	-281827
LBW	2：151635734	2	151635734	1.01e-14	TCOF1	-234705
LBW	2：151635734	2	151635734	1.01e-14	NDST1	-109825
LBW	2：151635734	2	151635734	1.01e-14	MYOZ3	within
LBW	3：14559878	3	14559878	4.05e-10	LOC110260079	-200435
LBW	3：14559878	3	14559878	4.05e-10	GALNT17	466472
LBW	3：14559878	3	14559878	4.05e-10	AUTS2	within
LBW	3：2296285	3	2296285	3.29e-09	LOC110259834	-471949
LBW	3：2296285	3	2296285	3.29e-09	LFNG	-476859
LBW	3：2296285	3	2296285	3.29e-09	IQCE	-393178
LBW	3：2296285	3	2296285	3.29e-09	BRAT1	-378056
LBW	3：2296285	3	2296285	3.29e-09	TTYH3	-442763
LBW	3：2296285	3	2296285	3.29e-09	AMZ1	-303117
LBW	3：2296285	3	2296285	3.29e-09	CARD11	-29908
LBW	3：2296285	3	2296285	3.29e-09	GNA12	-190348
LBW	6：30206625	6	30206625	4.6e-09	IRX6	-2038
LBW	6：30206625	6	30206625	4.6e-09	IRX5	304638
LBW	6：30206625	6	30206625	4.6e-09	CES5A	-332552
LBW	6：30206625	6	30206625	4.6e-09	SLC6A2	-224989
LBW	6：30206625	6	30206625	4.6e-09	LOC106509429	-231438
LBW	6：30206625	6	30206625	4.6e-09	LOC106509436	-202509
LBW	6：30206625	6	30206625	4.6e-09	MMP2	-119594
LBW	6：30206625	6	30206625	4.6e-09	LOC102157984	166149
LBW	6：30206625	6	30206625	4.6e-09	CES1	-293295
LBW	6：30206625	6	30206625	4.6e-09	LPCAT2	-149767
LBW	6：30206625	6	30206625	4.6e-09	CAPNS2	-189741
LBW	6：30206625	6	30206625	4.6e-09	LOC110260951	-50541
LBW	6：30206625	6	30206625	4.6e-09	LOC102165609	308533
LBW	6：30206625	6	30206625	4.6e-09	LOC110260952	451169
LBW	8：27377546	8	27377546	2.24e-08	LOC106504613	320608
LBW	8：27377546	8	27377546	2.24e-08	LOC110262073	103093
LBW	8：27377546	8	27377546	2.24e-08	ARAP2	393867
LBW	17：13034535	17	13034535	2.64e-08	LOC100511540	436110
LBW	17：13034535	17	13034535	2.64e-08	LOC100511905	348943
LBW	17：13034535	17	13034535	2.64e-08	LOC100155289	475782
LBW	17：13034535	17	13034535	2.64e-08	PSD3	within
LBW	17：13034535	17	13034535	2.64e-08	LOC100518097	-446009
LBW	4：54852373	4	54852373	9.59e-08	LOC106510037	380110
LBW	4：54852373	4	54852373	9.59e-08	SNX16	-14387
LBW	4：54852373	4	54852373	9.59e-08	CHMP4C	8108
LBW	4：54852373	4	54852373	9.59e-08	SLC10A5	81556
LBW	4：54852373	4	54852373	9.59e-08	IMPA1	83465
LBW	4：54852373	4	54852373	9.59e-08	FABP4	244027
LBW	4：54852373	4	54852373	9.59e-08	PMP2	263886
LBW	4：54852373	4	54852373	9.59e-08	FABP5	425458
LBW	4：54852373	4	54852373	9.59e-08	LOC110260267	-182571
LBW	4：54852373	4	54852373	9.59e-08	ZFAND1	56508
LBW	3：14266317	3	14266317	4.22e-07	LOC110260080	-411746
LBW	3：14266317	3	14266317	4.22e-07	LOC110260079	82041
LBW	3：14266317	3	14266317	4.22e-07	AUTS2	within
LBW	15：99882209	15	99882209	5.21e-07	LOC102157527	183470
LBW	15：99882209	15	99882209	5.21e-07	LOC110256941	225147
LBW	15：99882209	15	99882209	5.21e-07	STK17B	147778
LBW	15：99882209	15	99882209	5.21e-07	DNAH7	within
LBW	15：99882209	15	99882209	5.21e-07	HECW2	204515
LBW	15：99882209	15	99882209	5.21e-07	SLC39A10	-157588
LBW	3：14089239	3	14089239	7.93e-07	LOC110260080	-234668
LBW	3：14089239	3	14089239	7.93e-07	LOC110260079	259119
LBW	3：14089239	3	14089239	7.93e-07	AUTS2	within
GL	10：1796697	10	1796697	1.21e-08	RGS21	-400506
GL	10：1796697	10	1796697	1.21e-08	RGS18	-256921
GL	10：1796697	10	1796697	1.21e-08	LOC102166310	-243340
GL	10：1796697	10	1796697	1.21e-08	LOC102158399	-132068
GL	10：1805679	10	1805679	1.21e-08	RGS21	-409488
GL	10：1805679	10	1805679	1.21e-08	RGS18	-265903
GL	10：1805679	10	1805679	1.21e-08	LOC102166310	-252322
GL	10：1805679	10	1805679	1.21e-08	LOC102158399	-141050
GL	10：1809838	10	1809838	1.21e-08	RGS21	-413647
GL	10：1809838	10	1809838	1.21e-08	RGS18	-270062
GL	10：1809838	10	1809838	1.21e-08	LOC102166310	-256481
GL	10：1809838	10	1809838	1.21e-08	LOC102158399	-145209
GL	10：1820524	10	1820524	1.21e-08	RGS21	-424333
GL	10：1820524	10	1820524	1.21e-08	RGS18	-280748
GL	10：1820524	10	1820524	1.21e-08	LOC102166310	-267167
GL	10：1820524	10	1820524	1.21e-08	LOC102158399	-155895
GL	10：1838406	10	1838406	1.21e-08	RGS21	-442215
GL	10：1838406	10	1838406	1.21e-08	RGS18	-298630
GL	10：1838406	10	1838406	1.21e-08	LOC102166310	-285049
GL	10：1838406	10	1838406	1.21e-08	LOC102158399	-173777
GL	10：1847106	10	1847106	1.21e-08	RGS21	-450915
GL	10：1847106	10	1847106	1.21e-08	RGS18	-307330
GL	10：1847106	10	1847106	1.21e-08	LOC102166310	-293749
GL	10：1847106	10	1847106	1.21e-08	LOC102158399	-182477
GL	10：1855846	10	1855846	1.21e-08	RGS21	-459655
GL	10：1855846	10	1855846	1.21e-08	RGS18	-316070
GL	10：1855846	10	1855846	1.21e-08	LOC102166310	-302489
GL	10：1855846	10	1855846	1.21e-08	LOC102158399	-191217
GL	10：1784012	10	1784012	1.21e-08	RGS21	-387821
GL	10：1784012	10	1784012	1.21e-08	RGS18	-244236
GL	10：1784012	10	1784012	1.21e-08	LOC102166310	-230655
GL	10：1784012	10	1784012	1.21e-08	LOC102158399	-119383
GL	10：1801316	10	1801316	1.21e-08	RGS21	-405125
GL	10：1801316	10	1801316	1.21e-08	RGS18	-261540
GL	10：1801316	10	1801316	1.21e-08	LOC102166310	-247959
GL	10：1801316	10	1801316	1.21e-08	LOC102158399	-136687
GL	10：1816938	10	1816938	1.21e-08	RGS21	-420747
GL	10：1816938	10	1816938	1.21e-08	RGS18	-277162
GL	10：1816938	10	1816938	1.21e-08	LOC102166310	-263581
GL	10：1816938	10	1816938	1.21e-08	LOC102158399	-152309
GL	10：1824028	10	1824028	1.21e-08	RGS21	-427837
GL	10：1824028	10	1824028	1.21e-08	RGS18	-284252
GL	10：1824028	10	1824028	1.21e-08	LOC102166310	-270671
GL	10：1824028	10	1824028	1.21e-08	LOC102158399	-159399
GL	10：1853098	10	1853098	1.21e-08	RGS21	-456907
GL	10：1853098	10	1853098	1.21e-08	RGS18	-313322
GL	10：1853098	10	1853098	1.21e-08	LOC102166310	-299741
GL	10：1853098	10	1853098	1.21e-08	LOC102158399	-188469
GL	10：1898784	10	1898784	1.21e-08	RGS18	-359008
GL	10：1898784	10	1898784	1.21e-08	LOC102166310	-345427
GL	10：1898784	10	1898784	1.21e-08	LOC102158399	-234155
GL	10：1977819	10	1977819	1.21e-08	RGS18	-438043
GL	10：1977819	10	1977819	1.21e-08	LOC102166310	-424462
GL	10：1977819	10	1977819	1.21e-08	LOC102158399	-313190
GL	10：1990160	10	1990160	1.21e-08	RGS18	-450384
GL	10：1990160	10	1990160	1.21e-08	LOC102166310	-436803
GL	10：1990160	10	1990160	1.21e-08	LOC102158399	-325531
GL	10：2000211	10	2000211	1.21e-08	RGS18	-460435
GL	10：2000211	10	2000211	1.21e-08	LOC102166310	-446854
GL	10：2000211	10	2000211	1.21e-08	LOC102158399	-335582
GL	10：1711812	10	1711812	1.68e-08	RGS21	-315621
GL	10：1711812	10	1711812	1.68e-08	RGS18	-172036
GL	10：1711812	10	1711812	1.68e-08	LOC102166310	-158455
GL	10：1711812	10	1711812	1.68e-08	LOC102158399	-47183
GL	10：1699892	10	1699892	1.96e-08	RGS21	-303701
GL	10：1699892	10	1699892	1.96e-08	RGS18	-160116
GL	10：1699892	10	1699892	1.96e-08	LOC102166310	-146535
GL	10：1699892	10	1699892	1.96e-08	LOC102158399	-35263
GL	10：1516875	10	1516875	2.38e-08	RGS1	-365142
GL	10：1516875	10	1516875	2.38e-08	RGS13	-434481
GL	10：1516875	10	1516875	2.38e-08	RGS21	-120684
GL	10：1516875	10	1516875	2.38e-08	RGS18	3991
GL	10：1516875	10	1516875	2.38e-08	LOC102166310	within
GL	10：1516875	10	1516875	2.38e-08	LOC102158399	36490
GL	10：1719667	10	1719667	2.63e-08	RGS21	-323476
GL	10：1719667	10	1719667	2.63e-08	RGS18	-179891
GL	10：1719667	10	1719667	2.63e-08	LOC102166310	-166310
GL	10：1719667	10	1719667	2.63e-08	LOC102158399	-55038
GL	10：1722698	10	1722698	2.63e-08	RGS21	-326507
GL	10：1722698	10	1722698	2.63e-08	RGS18	-182922
GL	10：1722698	10	1722698	2.63e-08	LOC102166310	-169341
GL	10：1722698	10	1722698	2.63e-08	LOC102158399	-58069
GL	10：1549545	10	1549545	3.75e-08	RGS1	-397812
GL	10：1549545	10	1549545	3.75e-08	RGS13	-467151
GL	10：1549545	10	1549545	3.75e-08	RGS21	-153354
GL	10：1549545	10	1549545	3.75e-08	RGS18	-9769
GL	10：1549545	10	1549545	3.75e-08	LOC102166310	within
GL	10：1549545	10	1549545	3.75e-08	LOC102158399	3820
GL	10：1768905	10	1768905	4.79e-08	RGS21	-372714
GL	10：1768905	10	1768905	4.79e-08	RGS18	-229129
GL	10：1768905	10	1768905	4.79e-08	LOC102166310	-215548
GL	10：1768905	10	1768905	4.79e-08	LOC102158399	-104276
GL	10：1772064	10	1772064	4.79e-08	RGS21	-375873
GL	10：1772064	10	1772064	4.79e-08	RGS18	-232288
GL	10：1772064	10	1772064	4.79e-08	LOC102166310	-218707
GL	10：1772064	10	1772064	4.79e-08	LOC102158399	-107435
GL	3：126075358	3	126075358	6.94e-08	LOC110260057	-311329
GL	3：126075358	3	126075358	6.94e-08	RRM2	281840
GL	3：126075358	3	126075358	6.94e-08	KLF11	343653
GL	3：126075358	3	126075358	6.94e-08	LOC106507395	-413621
GL	3：126075358	3	126075358	6.94e-08	KCNF1	-409304
GL	3：126075358	3	126075358	6.94e-08	PDIA6	-301133
GL	3：126075358	3	126075358	6.94e-08	ATP6V1C2	-249606
GL	3：126075358	3	126075358	6.94e-08	NOL10	-118732
GL	3：126075358	3	126075358	6.94e-08	HPCAL1	32049
GL	3：126075358	3	126075358	6.94e-08	CYS1	322944
GL	3：126075358	3	126075358	6.94e-08	TAF1B	452023
GL	3：126075358	3	126075358	6.94e-08	ODC1	11655
GL	3：126075358	3	126075358	6.94e-08	GRHL1	387588
GL	13：146881688	13	146881688	7.09e-08	LOC110256423	-491331
GL	13：146881688	13	146881688	7.09e-08	LOC106505804	-118625
GL	13：146881688	13	146881688	7.09e-08	NEPRO	20322
GL	13：146881688	13	146881688	7.09e-08	LOC102163929	270052
GL	13：146881688	13	146881688	7.09e-08	LOC100156381	297978
GL	13：146881688	13	146881688	7.09e-08	SIDT1	-485136
GL	13：146881688	13	146881688	7.09e-08	SPICE1	-411993
GL	13：146881688	13	146881688	7.09e-08	CD200R1	71447
GL	13：146881688	13	146881688	7.09e-08	LOC106505808	225444
GL	13：146881688	13	146881688	7.09e-08	CCDC80	321645
GL	13：146881688	13	146881688	7.09e-08	SLC35A5	371014
GL	13：146881688	13	146881688	7.09e-08	ATG3	397422
GL	13：146881688	13	146881688	7.09e-08	BTLA	466953
GL	13：146881688	13	146881688	7.09e-08	CFAP44	-253153
GL	13：146881688	13	146881688	7.09e-08	BOC	-178523
GL	13：146881688	13	146881688	7.09e-08	GTPBP8	within
GL	13：146881688	13	146881688	7.09e-08	CD200R1L	142853
GL	6：35681520	6	35681520	8.94e-08	CBLN1	-163440
GL	6：35681520	6	35681520	8.94e-08	LOC106508311	233780
GL	6：35681520	6	35681520	8.94e-08	C6H16orf78	-271906
GL	6：35681520	6	35681520	8.94e-08	LOC106510502	461135
GL	6：35681520	6	35681520	8.94e-08	ZNF423	-381825
GL	6：35681520	6	35681520	8.94e-08	N4BP1	440669
GL	10：3793038	10	3793038	9.99e-08	LOC110255624	-444891
GL	10：3793038	10	3793038	9.99e-08	LOC102167499	48066
GL	10：3793038	10	3793038	9.99e-08	LOC106505074	69997
GL	10：3793038	10	3793038	9.99e-08	BRINP3	-425409
GL	10：1655549	10	1655549	1.05e-07	RGS21	-259358
GL	10：1655549	10	1655549	1.05e-07	RGS18	-115773
GL	10：1655549	10	1655549	1.05e-07	LOC102166310	-102192
GL	10：1655549	10	1655549	1.05e-07	LOC102158399	within
GL	10：1687241	10	1687241	1.05e-07	RGS21	-291050
GL	10：1687241	10	1687241	1.05e-07	RGS18	-147465
GL	10：1687241	10	1687241	1.05e-07	LOC102166310	-133884
GL	10：1687241	10	1687241	1.05e-07	LOC102158399	-22612
GL	10：1690128	10	1690128	1.05e-07	RGS21	-293937
GL	10：1690128	10	1690128	1.05e-07	RGS18	-150352
GL	10：1690128	10	1690128	1.05e-07	LOC102166310	-136771
GL	10：1690128	10	1690128	1.05e-07	LOC102158399	-25499
GL	10：1649251	10	1649251	1.05e-07	RGS1	-497518
GL	10：1649251	10	1649251	1.05e-07	RGS21	-253060
GL	10：1649251	10	1649251	1.05e-07	RGS18	-109475
GL	10：1649251	10	1649251	1.05e-07	LOC102166310	-95894
GL	10：1649251	10	1649251	1.05e-07	LOC102158399	within
GL	10：1674961	10	1674961	1.05e-07	RGS21	-278770
GL	10：1674961	10	1674961	1.05e-07	RGS18	-135185
GL	10：1674961	10	1674961	1.05e-07	LOC102166310	-121604
GL	10：1674961	10	1674961	1.05e-07	LOC102158399	-10332
GL	13：145723152	13	145723152	1.15e-07	ZDHHC23	258803
GL	13：145723152	13	145723152	1.15e-07	DRD3	46142
GL	13：145723152	13	145723152	1.15e-07	QTRT2	130215
GL	13：145723152	13	145723152	1.15e-07	NAA50	470034
GL	13：145723152	13	145723152	1.15e-07	ZBTB20	-54832
GL	13：145723152	13	145723152	1.15e-07	CCDC191	156811
GL	13：145723152	13	145723152	1.15e-07	GRAMD1C	274586
GL	13：145723152	13	145723152	1.15e-07	ATP6V1A	405512
GL	13：145723152	13	145723152	1.15e-07	TIGIT	within
GL	12：27314959	12	27314959	1.34e-07	LOC100626580	-270282
GL	12：27314959	12	27314959	1.34e-07	TOB1	-195053
GL	12：27314959	12	27314959	1.34e-07	LOC110255912	-144358
GL	12：27314959	12	27314959	1.34e-07	LOC106505444	57205
GL	12：27314959	12	27314959	1.34e-07	EPN3	-489474
GL	12：27314959	12	27314959	1.34e-07	SPATA20	-476447
GL	12：27314959	12	27314959	1.34e-07	ABCC3	-336570
GL	12：27314959	12	27314959	1.34e-07	ANKRD40	-319199
GL	12：27314959	12	27314959	1.34e-07	LUC7L3	-282803
GL	12：27314959	12	27314959	1.34e-07	WFIKKN2	-214536
GL	12：27314959	12	27314959	1.34e-07	NME1	101349
GL	12：27314959	12	27314959	1.34e-07	NME2	124570
GL	12：27314959	12	27314959	1.34e-07	UTP18	211221
GL	12：27314959	12	27314959	1.34e-07	CACNA1G	-402615
GL	12：27314959	12	27314959	1.34e-07	MBTD1	135850
GL	12：27314959	12	27314959	1.34e-07	SPAG9	within
GL	12：27338884	12	27338884	1.34e-07	LOC100626580	-294207
GL	12：27338884	12	27338884	1.34e-07	TOB1	-218978
GL	12：27338884	12	27338884	1.34e-07	LOC110255912	-168283
GL	12：27338884	12	27338884	1.34e-07	LOC106505444	33280
GL	12：27338884	12	27338884	1.34e-07	ABCC3	-360495
GL	12：27338884	12	27338884	1.34e-07	ANKRD40	-343124
GL	12：27338884	12	27338884	1.34e-07	LUC7L3	-306728
GL	12：27338884	12	27338884	1.34e-07	WFIKKN2	-238461
GL	12：27338884	12	27338884	1.34e-07	NME1	77424
GL	12：27338884	12	27338884	1.34e-07	NME2	100645
GL	12：27338884	12	27338884	1.34e-07	UTP18	187296
GL	12：27338884	12	27338884	1.34e-07	CACNA1G	-426540
GL	12：27338884	12	27338884	1.34e-07	MBTD1	111925
GL	12：27338884	12	27338884	1.34e-07	SPAG9	within
GL	12：27490865	12	27490865	1.34e-07	LOC100626580	-446188
GL	12：27490865	12	27490865	1.34e-07	TOB1	-370959
GL	12：27490865	12	27490865	1.34e-07	LOC110255912	-320264
GL	12：27490865	12	27490865	1.34e-07	LOC106505444	-116943
GL	12：27490865	12	27490865	1.34e-07	ANKRD40	-495105
GL	12：27490865	12	27490865	1.34e-07	LUC7L3	-458709
GL	12：27490865	12	27490865	1.34e-07	WFIKKN2	-390442
GL	12：27490865	12	27490865	1.34e-07	NME1	-55821
GL	12：27490865	12	27490865	1.34e-07	NME2	-45840
GL	12：27490865	12	27490865	1.34e-07	UTP18	35315
GL	12：27490865	12	27490865	1.34e-07	MBTD1	within
GL	12：27490865	12	27490865	1.34e-07	SPAG9	-120528
GL	12：27490865	12	27490865	1.34e-07	CA10	488456
GL	12：27693923	12	27693923	1.34e-07	LOC106505444	-320001
GL	12：27693923	12	27693923	1.34e-07	NME1	-258879
GL	12：27693923	12	27693923	1.34e-07	NME2	-248898
GL	12：27693923	12	27693923	1.34e-07	UTP18	-128746
GL	12：27693923	12	27693923	1.34e-07	MBTD1	-167511
GL	12：27693923	12	27693923	1.34e-07	SPAG9	-323586
GL	12：27693923	12	27693923	1.34e-07	CA10	285398
GL	12：27706422	12	27706422	1.34e-07	LOC106505444	-332500
GL	12：27706422	12	27706422	1.34e-07	NME1	-271378
GL	12：27706422	12	27706422	1.34e-07	NME2	-261397
GL	12：27706422	12	27706422	1.34e-07	UTP18	-141245
GL	12：27706422	12	27706422	1.34e-07	MBTD1	-180010
GL	12：27706422	12	27706422	1.34e-07	SPAG9	-336085
GL	12：27706422	12	27706422	1.34e-07	CA10	272899
GL	12：27753114	12	27753114	1.34e-07	LOC106505444	-379192
GL	12：27753114	12	27753114	1.34e-07	LOC110256028	468840
GL	12：27753114	12	27753114	1.34e-07	NME1	-318070
GL	12：27753114	12	27753114	1.34e-07	NME2	-308089
GL	12：27753114	12	27753114	1.34e-07	UTP18	-187937
GL	12：27753114	12	27753114	1.34e-07	LOC110256025	468394
GL	12：27753114	12	27753114	1.34e-07	MBTD1	-226702
GL	12：27753114	12	27753114	1.34e-07	SPAG9	-382777
GL	12：27753114	12	27753114	1.34e-07	CA10	226207
GL	12：26862228	12	26862228	1.34e-07	TMEM92	-389363
GL	12：26862228	12	26862228	1.34e-07	MRPL27	-192061
GL	12：26862228	12	26862228	1.34e-07	CHAD	-115864
GL	12：26862228	12	26862228	1.34e-07	LOC110255313	-101087
GL	12：26862228	12	26862228	1.34e-07	LOC100626580	176779
GL	12：26862228	12	26862228	1.34e-07	TOB1	254351
GL	12：26862228	12	26862228	1.34e-07	LOC110255912	306530
GL	12：26862228	12	26862228	1.34e-07	SGCA	-493667
GL	12：26862228	12	26862228	1.34e-07	COL1A1	-465048
GL	12：26862228	12	26862228	1.34e-07	LOC110255209	-299315
GL	12：26862228	12	26862228	1.34e-07	LOC106505443	-319706
GL	12：26862228	12	26862228	1.34e-07	LOC100514982	-254986
GL	12：26862228	12	26862228	1.34e-07	XYLT2	-205419
GL	12：26862228	12	26862228	1.34e-07	EME1	-182131
GL	12：26862228	12	26862228	1.34e-07	LRRC59	-167951
GL	12：26862228	12	26862228	1.34e-07	RSAD1	-89671
GL	12：26862228	12	26862228	1.34e-07	MYCBPAP	-50611
GL	12：26862228	12	26862228	1.34e-07	EPN3	-36743
GL	12：26862228	12	26862228	1.34e-07	SPATA20	-23716
GL	12：26862228	12	26862228	1.34e-07	ABCC3	58536
GL	12：26862228	12	26862228	1.34e-07	ANKRD40	115985
GL	12：26862228	12	26862228	1.34e-07	LUC7L3	142666
GL	12：26862228	12	26862228	1.34e-07	WFIKKN2	231013
GL	12：26862228	12	26862228	1.34e-07	LOC100515340	-239287
GL	12：26862228	12	26862228	1.34e-07	ACSF2	-109876
GL	12：26862228	12	26862228	1.34e-07	CACNA1G	within
GL	12：26862228	12	26862228	1.34e-07	SPAG9	363149
GL	12：26952370	12	26952370	1.34e-07	TMEM92	-479505
GL	12：26952370	12	26952370	1.34e-07	MRPL27	-282203
GL	12：26952370	12	26952370	1.34e-07	CHAD	-206006
GL	12：26952370	12	26952370	1.34e-07	LOC110255313	-191229
GL	12：26952370	12	26952370	1.34e-07	LOC100626580	86637
GL	12：26952370	12	26952370	1.34e-07	TOB1	164209
GL	12：26952370	12	26952370	1.34e-07	LOC110255912	216388
GL	12：26952370	12	26952370	1.34e-07	LOC106505444	419794
GL	12：26952370	12	26952370	1.34e-07	LOC110255209	-389457
GL	12：26952370	12	26952370	1.34e-07	LOC106505443	-409848
GL	12：26952370	12	26952370	1.34e-07	LOC100514982	-345128
GL	12：26952370	12	26952370	1.34e-07	XYLT2	-295561
GL	12：26952370	12	26952370	1.34e-07	EME1	-272273
GL	12：26952370	12	26952370	1.34e-07	LRRC59	-258093
GL	12：26952370	12	26952370	1.34e-07	RSAD1	-179813
GL	12：26952370	12	26952370	1.34e-07	MYCBPAP	-140753
GL	12：26952370	12	26952370	1.34e-07	EPN3	-126885
GL	12：26952370	12	26952370	1.34e-07	SPATA20	-113858
GL	12：26952370	12	26952370	1.34e-07	ABCC3	within
GL	12：26952370	12	26952370	1.34e-07	ANKRD40	25843
GL	12：26952370	12	26952370	1.34e-07	LUC7L3	52524
GL	12：26952370	12	26952370	1.34e-07	WFIKKN2	140871
GL	12：26952370	12	26952370	1.34e-07	NME1	463938
GL	12：26952370	12	26952370	1.34e-07	NME2	487159
GL	12：26952370	12	26952370	1.34e-07	LOC100515340	-329429
GL	12：26952370	12	26952370	1.34e-07	ACSF2	-200018
GL	12：26952370	12	26952370	1.34e-07	CACNA1G	-40026
GL	12：26952370	12	26952370	1.34e-07	MBTD1	498439
GL	12：26952370	12	26952370	1.34e-07	SPAG9	273007
GL	12：27093007	12	27093007	1.34e-07	MRPL27	-422840
GL	12：27093007	12	27093007	1.34e-07	CHAD	-346643
GL	12：27093007	12	27093007	1.34e-07	LOC110255313	-331866
GL	12：27093007	12	27093007	1.34e-07	LOC100626580	-48330
GL	12：27093007	12	27093007	1.34e-07	TOB1	23572
GL	12：27093007	12	27093007	1.34e-07	LOC110255912	75751
GL	12：27093007	12	27093007	1.34e-07	LOC106505444	279157
GL	12：27093007	12	27093007	1.34e-07	LOC100514982	-485765
GL	12：27093007	12	27093007	1.34e-07	XYLT2	-436198
GL	12：27093007	12	27093007	1.34e-07	EME1	-412910
GL	12：27093007	12	27093007	1.34e-07	LRRC59	-398730
GL	12：27093007	12	27093007	1.34e-07	RSAD1	-320450
GL	12：27093007	12	27093007	1.34e-07	MYCBPAP	-281390
GL	12：27093007	12	27093007	1.34e-07	EPN3	-267522
GL	12：27093007	12	27093007	1.34e-07	SPATA20	-254495
GL	12：27093007	12	27093007	1.34e-07	ABCC3	-114618
GL	12：27093007	12	27093007	1.34e-07	ANKRD40	-97247
GL	12：27093007	12	27093007	1.34e-07	LUC7L3	-60851
GL	12：27093007	12	27093007	1.34e-07	WFIKKN2	234
GL	12：27093007	12	27093007	1.34e-07	NME1	323301
GL	12：27093007	12	27093007	1.34e-07	NME2	346522
GL	12：27093007	12	27093007	1.34e-07	UTP18	433173
GL	12：27093007	12	27093007	1.34e-07	LOC100515340	-470066
GL	12：27093007	12	27093007	1.34e-07	ACSF2	-340655
GL	12：27093007	12	27093007	1.34e-07	CACNA1G	-180663
GL	12：27093007	12	27093007	1.34e-07	MBTD1	357802
GL	12：27093007	12	27093007	1.34e-07	SPAG9	132370
GL	12：27175588	12	27175588	1.34e-07	CHAD	-429224
GL	12：27175588	12	27175588	1.34e-07	LOC110255313	-414447
GL	12：27175588	12	27175588	1.34e-07	LOC100626580	-130911
GL	12：27175588	12	27175588	1.34e-07	TOB1	-55682
GL	12：27175588	12	27175588	1.34e-07	LOC110255912	-4987
GL	12：27175588	12	27175588	1.34e-07	LOC106505444	196576
GL	12：27175588	12	27175588	1.34e-07	EME1	-495491
GL	12：27175588	12	27175588	1.34e-07	LRRC59	-481311
GL	12：27175588	12	27175588	1.34e-07	RSAD1	-403031
GL	12：27175588	12	27175588	1.34e-07	MYCBPAP	-363971
GL	12：27175588	12	27175588	1.34e-07	EPN3	-350103
GL	12：27175588	12	27175588	1.34e-07	SPATA20	-337076
GL	12：27175588	12	27175588	1.34e-07	ABCC3	-197199
GL	12：27175588	12	27175588	1.34e-07	ANKRD40	-179828
GL	12：27175588	12	27175588	1.34e-07	LUC7L3	-143432
GL	12：27175588	12	27175588	1.34e-07	WFIKKN2	-75165
GL	12：27175588	12	27175588	1.34e-07	NME1	240720
GL	12：27175588	12	27175588	1.34e-07	NME2	263941
GL	12：27175588	12	27175588	1.34e-07	UTP18	350592
GL	12：27175588	12	27175588	1.34e-07	ACSF2	-423236
GL	12：27175588	12	27175588	1.34e-07	CACNA1G	-263244
GL	12：27175588	12	27175588	1.34e-07	MBTD1	275221
GL	12：27175588	12	27175588	1.34e-07	SPAG9	49789
GL	12：27308875	12	27308875	1.34e-07	LOC100626580	-264198
GL	12：27308875	12	27308875	1.34e-07	TOB1	-188969
GL	12：27308875	12	27308875	1.34e-07	LOC110255912	-138274
GL	12：27308875	12	27308875	1.34e-07	LOC106505444	63289
GL	12：27308875	12	27308875	1.34e-07	MYCBPAP	-497258
GL	12：27308875	12	27308875	1.34e-07	EPN3	-483390
GL	12：27308875	12	27308875	1.34e-07	SPATA20	-470363
GL	12：27308875	12	27308875	1.34e-07	ABCC3	-330486
GL	12：27308875	12	27308875	1.34e-07	ANKRD40	-313115
GL	12：27308875	12	27308875	1.34e-07	LUC7L3	-276719
GL	12：27308875	12	27308875	1.34e-07	WFIKKN2	-208452
GL	12：27308875	12	27308875	1.34e-07	NME1	107433
GL	12：27308875	12	27308875	1.34e-07	NME2	130654
GL	12：27308875	12	27308875	1.34e-07	UTP18	217305
GL	12：27308875	12	27308875	1.34e-07	CACNA1G	-396531
GL	12：27308875	12	27308875	1.34e-07	MBTD1	141934
GL	12：27308875	12	27308875	1.34e-07	SPAG9	within
GL	12：27325471	12	27325471	1.34e-07	LOC100626580	-280794
GL	12：27325471	12	27325471	1.34e-07	TOB1	-205565
GL	12：27325471	12	27325471	1.34e-07	LOC110255912	-154870
GL	12：27325471	12	27325471	1.34e-07	LOC106505444	46693
GL	12：27325471	12	27325471	1.34e-07	EPN3	-499986
GL	12：27325471	12	27325471	1.34e-07	SPATA20	-486959
GL	12：27325471	12	27325471	1.34e-07	ABCC3	-347082
GL	12：27325471	12	27325471	1.34e-07	ANKRD40	-329711
GL	12：27325471	12	27325471	1.34e-07	LUC7L3	-293315
GL	12：27325471	12	27325471	1.34e-07	WFIKKN2	-225048
GL	12：27325471	12	27325471	1.34e-07	NME1	90837
GL	12：27325471	12	27325471	1.34e-07	NME2	114058
GL	12：27325471	12	27325471	1.34e-07	UTP18	200709
GL	12：27325471	12	27325471	1.34e-07	CACNA1G	-413127
GL	12：27325471	12	27325471	1.34e-07	MBTD1	125338
GL	12：27325471	12	27325471	1.34e-07	SPAG9	within
GL	12：27525321	12	27525321	1.34e-07	LOC100626580	-480644
GL	12：27525321	12	27525321	1.34e-07	TOB1	-405415
GL	12：27525321	12	27525321	1.34e-07	LOC110255912	-354720
GL	12：27525321	12	27525321	1.34e-07	LOC106505444	-151399
GL	12：27525321	12	27525321	1.34e-07	LUC7L3	-493165
GL	12：27525321	12	27525321	1.34e-07	WFIKKN2	-424898
GL	12：27525321	12	27525321	1.34e-07	NME1	-90277
GL	12：27525321	12	27525321	1.34e-07	NME2	-80296
GL	12：27525321	12	27525321	1.34e-07	UTP18	859
GL	12：27525321	12	27525321	1.34e-07	MBTD1	within
GL	12：27525321	12	27525321	1.34e-07	SPAG9	-154984
GL	12：27525321	12	27525321	1.34e-07	CA10	454000
GL	12：27592127	12	27592127	1.34e-07	TOB1	-472221
GL	12：27592127	12	27592127	1.34e-07	LOC110255912	-421526
GL	12：27592127	12	27592127	1.34e-07	LOC106505444	-218205
GL	12：27592127	12	27592127	1.34e-07	WFIKKN2	-491704
GL	12：27592127	12	27592127	1.34e-07	NME1	-157083
GL	12：27592127	12	27592127	1.34e-07	NME2	-147102
GL	12：27592127	12	27592127	1.34e-07	UTP18	-26950
GL	12：27592127	12	27592127	1.34e-07	MBTD1	-65715
GL	12：27592127	12	27592127	1.34e-07	SPAG9	-221790
GL	12：27592127	12	27592127	1.34e-07	CA10	387194
GL	12：27607366	12	27607366	1.34e-07	TOB1	-487460
GL	12：27607366	12	27607366	1.34e-07	LOC110255912	-436765
GL	12：27607366	12	27607366	1.34e-07	LOC106505444	-233444
GL	12：27607366	12	27607366	1.34e-07	NME1	-172322
GL	12：27607366	12	27607366	1.34e-07	NME2	-162341
GL	12：27607366	12	27607366	1.34e-07	UTP18	-42189
GL	12：27607366	12	27607366	1.34e-07	MBTD1	-80954
GL	12：27607366	12	27607366	1.34e-07	SPAG9	-237029
GL	12：27607366	12	27607366	1.34e-07	CA10	371955
GL	12：27679961	12	27679961	1.34e-07	LOC106505444	-306039
GL	12：27679961	12	27679961	1.34e-07	NME1	-244917
GL	12：27679961	12	27679961	1.34e-07	NME2	-234936
GL	12：27679961	12	27679961	1.34e-07	UTP18	-114784
GL	12：27679961	12	27679961	1.34e-07	MBTD1	-153549
GL	12：27679961	12	27679961	1.34e-07	SPAG9	-309624
GL	12：27679961	12	27679961	1.34e-07	CA10	299360
GL	12：26517044	12	26517044	1.58e-07	DLX4	-355734
GL	12：26517044	12	26517044	1.58e-07	LOC110256024	-282476
GL	12：26517044	12	26517044	1.58e-07	TMEM92	-44179
GL	12：26517044	12	26517044	1.58e-07	MRPL27	146840
GL	12：26517044	12	26517044	1.58e-07	CHAD	224693
GL	12：26517044	12	26517044	1.58e-07	LOC110255313	238403
GL	12：26517044	12	26517044	1.58e-07	TAC4	-492300
GL	12：26517044	12	26517044	1.58e-07	DLX3	-333872
GL	12：26517044	12	26517044	1.58e-07	ITGA3	-247717
GL	12：26517044	12	26517044	1.58e-07	PDK2	-221257
GL	12：26517044	12	26517044	1.58e-07	SAMD14	-201496
GL	12：26517044	12	26517044	1.58e-07	PPP1R9B	-179955
GL	12：26517044	12	26517044	1.58e-07	SGCA	-148483
GL	12：26517044	12	26517044	1.58e-07	COL1A1	-119864
GL	12：26517044	12	26517044	1.58e-07	LOC110255209	17853
GL	12：26517044	12	26517044	1.58e-07	LOC106505443	21668
GL	12：26517044	12	26517044	1.58e-07	LOC100514982	67112
GL	12：26517044	12	26517044	1.58e-07	XYLT2	123758
GL	12：26517044	12	26517044	1.58e-07	EME1	153082
GL	12：26517044	12	26517044	1.58e-07	LRRC59	161163
GL	12：26517044	12	26517044	1.58e-07	RSAD1	246764
GL	12：26517044	12	26517044	1.58e-07	MYCBPAP	274666
GL	12：26517044	12	26517044	1.58e-07	EPN3	295609
GL	12：26517044	12	26517044	1.58e-07	SPATA20	311644
GL	12：26517044	12	26517044	1.58e-07	ABCC3	403720
GL	12：26517044	12	26517044	1.58e-07	ANKRD40	461169
GL	12：26517044	12	26517044	1.58e-07	LUC7L3	487850
GL	12：26517044	12	26517044	1.58e-07	LOC100515340	70002
GL	12：26517044	12	26517044	1.58e-07	ACSF2	196746
GL	12：26517044	12	26517044	1.58e-07	CACNA1G	321589
GL	10：1454380	10	1454380	1.62e-07	RGS1	-302647
GL	10：1454380	10	1454380	1.62e-07	RGS13	-371986
GL	10：1454380	10	1454380	1.62e-07	RGS21	-58189
GL	10：1454380	10	1454380	1.62e-07	RGS18	66486
GL	10：1454380	10	1454380	1.62e-07	LOC102166310	within
GL	10：1454380	10	1454380	1.62e-07	LOC102158399	98985
GL	10：1685924	10	1685924	1.63e-07	RGS21	-289733
GL	10：1685924	10	1685924	1.63e-07	RGS18	-146148
GL	10：1685924	10	1685924	1.63e-07	LOC102166310	-132567
GL	10：1685924	10	1685924	1.63e-07	LOC102158399	-21295
GL	12：30340107	12	30340107	1.79e-07	KIF2B	-176376
GL	12：26993342	12	26993342	2.18e-07	MRPL27	-323175
GL	12：26993342	12	26993342	2.18e-07	CHAD	-246978
GL	12：26993342	12	26993342	2.18e-07	LOC110255313	-232201
GL	12：26993342	12	26993342	2.18e-07	LOC100626580	45665
GL	12：26993342	12	26993342	2.18e-07	TOB1	123237
GL	12：26993342	12	26993342	2.18e-07	LOC110255912	175416
GL	12：26993342	12	26993342	2.18e-07	LOC106505444	378822
GL	12：26993342	12	26993342	2.18e-07	LOC110255209	-430429
GL	12：26993342	12	26993342	2.18e-07	LOC106505443	-450820
GL	12：26993342	12	26993342	2.18e-07	LOC100514982	-386100
GL	12：26993342	12	26993342	2.18e-07	XYLT2	-336533
GL	12：26993342	12	26993342	2.18e-07	EME1	-313245
GL	12：26993342	12	26993342	2.18e-07	LRRC59	-299065
GL	12：26993342	12	26993342	2.18e-07	RSAD1	-220785
GL	12：26993342	12	26993342	2.18e-07	MYCBPAP	-181725
GL	12：26993342	12	26993342	2.18e-07	EPN3	-167857
GL	12：26993342	12	26993342	2.18e-07	SPATA20	-154830
GL	12：26993342	12	26993342	2.18e-07	ABCC3	-14953
GL	12：26993342	12	26993342	2.18e-07	ANKRD40	within
GL	12：26993342	12	26993342	2.18e-07	LUC7L3	11552
GL	12：26993342	12	26993342	2.18e-07	WFIKKN2	99899
GL	12：26993342	12	26993342	2.18e-07	NME1	422966
GL	12：26993342	12	26993342	2.18e-07	NME2	446187
GL	12：26993342	12	26993342	2.18e-07	LOC100515340	-370401
GL	12：26993342	12	26993342	2.18e-07	ACSF2	-240990
GL	12：26993342	12	26993342	2.18e-07	CACNA1G	-80998
GL	12：26993342	12	26993342	2.18e-07	MBTD1	457467
GL	12：26993342	12	26993342	2.18e-07	SPAG9	232035
GL	12：28589142	12	28589142	2.33e-07	LOC110256028	-366164
GL	12：28589142	12	28589142	2.33e-07	LOC110256025	-358935
GL	12：28589142	12	28589142	2.33e-07	CA10	within
GL	12：28598363	12	28598363	2.33e-07	LOC110256028	-375385
GL	12：28598363	12	28598363	2.33e-07	LOC110256025	-368156
GL	12：28598363	12	28598363	2.33e-07	CA10	within
GL	12：26248982	12	26248982	2.34e-07	DLX4	-87672
GL	12：26248982	12	26248982	2.34e-07	LOC110256024	-14414
GL	12：26248982	12	26248982	2.34e-07	TMEM92	217631
GL	12：26248982	12	26248982	2.34e-07	MRPL27	414902
GL	12：26248982	12	26248982	2.34e-07	CHAD	492755
GL	12：26248982	12	26248982	2.34e-07	NXPH3	-474943
GL	12：26248982	12	26248982	2.34e-07	SLC35B1	-360436
GL	12：26248982	12	26248982	2.34e-07	FAM117A	-303546
GL	12：26248982	12	26248982	2.34e-07	KAT7	-243976
GL	12：26248982	12	26248982	2.34e-07	TAC4	-224238
GL	12：26248982	12	26248982	2.34e-07	DLX3	-65810
GL	12：26248982	12	26248982	2.34e-07	ITGA3	within
GL	12：26248982	12	26248982	2.34e-07	PDK2	25580
GL	12：26248982	12	26248982	2.34e-07	SAMD14	46177
GL	12：26248982	12	26248982	2.34e-07	PPP1R9B	70141
GL	12：26248982	12	26248982	2.34e-07	SGCA	107709
GL	12：26248982	12	26248982	2.34e-07	COL1A1	130105
GL	12：26248982	12	26248982	2.34e-07	LOC110255209	285915
GL	12：26248982	12	26248982	2.34e-07	LOC106505443	289730
GL	12：26248982	12	26248982	2.34e-07	LOC100514982	335174
GL	12：26248982	12	26248982	2.34e-07	XYLT2	391820
GL	12：26248982	12	26248982	2.34e-07	EME1	421144
GL	12：26248982	12	26248982	2.34e-07	LRRC59	429225
GL	12：26248982	12	26248982	2.34e-07	SPOP	-388352
GL	12：26248982	12	26248982	2.34e-07	LOC100515340	338064
GL	12：26248982	12	26248982	2.34e-07	ACSF2	464808
GL	12：26410730	12	26410730	2.34e-07	DLX4	-249420
GL	12：26410730	12	26410730	2.34e-07	LOC110256024	-176162
GL	12：26410730	12	26410730	2.34e-07	TMEM92	55883
GL	12：26410730	12	26410730	2.34e-07	MRPL27	253154
GL	12：26410730	12	26410730	2.34e-07	CHAD	331007
GL	12：26410730	12	26410730	2.34e-07	LOC110255313	344717
GL	12：26410730	12	26410730	2.34e-07	FAM117A	-465294
GL	12：26410730	12	26410730	2.34e-07	KAT7	-405724
GL	12：26410730	12	26410730	2.34e-07	TAC4	-385986
GL	12：26410730	12	26410730	2.34e-07	DLX3	-227558
GL	12：26410730	12	26410730	2.34e-07	ITGA3	-141403
GL	12：26410730	12	26410730	2.34e-07	PDK2	-114943
GL	12：26410730	12	26410730	2.34e-07	SAMD14	-95182
GL	12：26410730	12	26410730	2.34e-07	PPP1R9B	-73641
GL	12：26410730	12	26410730	2.34e-07	SGCA	-42169
GL	12：26410730	12	26410730	2.34e-07	COL1A1	-13550
GL	12：26410730	12	26410730	2.34e-07	LOC110255209	124167
GL	12：26410730	12	26410730	2.34e-07	LOC106505443	127982
GL	12：26410730	12	26410730	2.34e-07	LOC100514982	173426
GL	12：26410730	12	26410730	2.34e-07	XYLT2	230072
GL	12：26410730	12	26410730	2.34e-07	EME1	259396
GL	12：26410730	12	26410730	2.34e-07	LRRC59	267477
GL	12：26410730	12	26410730	2.34e-07	RSAD1	353078
GL	12：26410730	12	26410730	2.34e-07	MYCBPAP	380980
GL	12：26410730	12	26410730	2.34e-07	EPN3	401923
GL	12：26410730	12	26410730	2.34e-07	SPATA20	417958
GL	12：26410730	12	26410730	2.34e-07	LOC100515340	176316
GL	12：26410730	12	26410730	2.34e-07	ACSF2	303060
GL	12：26410730	12	26410730	2.34e-07	CACNA1G	427903
GL	12：26323817	12	26323817	2.34e-07	DLX4	-162507
GL	12：26323817	12	26323817	2.34e-07	LOC110256024	-89249
GL	12：26323817	12	26323817	2.34e-07	TMEM92	142796
GL	12：26323817	12	26323817	2.34e-07	MRPL27	340067
GL	12：26323817	12	26323817	2.34e-07	CHAD	417920
GL	12：26323817	12	26323817	2.34e-07	LOC110255313	431630
GL	12：26323817	12	26323817	2.34e-07	SLC35B1	-435271
GL	12：26323817	12	26323817	2.34e-07	FAM117A	-378381
GL	12：26323817	12	26323817	2.34e-07	KAT7	-318811
GL	12：26323817	12	26323817	2.34e-07	TAC4	-299073
GL	12：26323817	12	26323817	2.34e-07	DLX3	-140645
GL	12：26323817	12	26323817	2.34e-07	ITGA3	-54490
GL	12：26323817	12	26323817	2.34e-07	PDK2	-28030
GL	12：26323817	12	26323817	2.34e-07	SAMD14	-8269
GL	12：26323817	12	26323817	2.34e-07	PPP1R9B	within
GL	12：26323817	12	26323817	2.34e-07	SGCA	32874
GL	12：26323817	12	26323817	2.34e-07	COL1A1	55270
GL	12：26323817	12	26323817	2.34e-07	LOC110255209	211080
GL	12：26323817	12	26323817	2.34e-07	LOC106505443	214895
GL	12：26323817	12	26323817	2.34e-07	LOC100514982	260339
GL	12：26323817	12	26323817	2.34e-07	XYLT2	316985
GL	12：26323817	12	26323817	2.34e-07	EME1	346309
GL	12：26323817	12	26323817	2.34e-07	LRRC59	354390
GL	12：26323817	12	26323817	2.34e-07	RSAD1	439991
GL	12：26323817	12	26323817	2.34e-07	MYCBPAP	467893
GL	12：26323817	12	26323817	2.34e-07	EPN3	488836
GL	12：26323817	12	26323817	2.34e-07	SPOP	-463187
GL	12：26323817	12	26323817	2.34e-07	LOC100515340	263229
GL	12：26323817	12	26323817	2.34e-07	ACSF2	389973
GL	12：26432917	12	26432917	2.34e-07	DLX4	-271607
GL	12：26432917	12	26432917	2.34e-07	LOC110256024	-198349
GL	12：26432917	12	26432917	2.34e-07	TMEM92	33696
GL	12：26432917	12	26432917	2.34e-07	MRPL27	230967
GL	12：26432917	12	26432917	2.34e-07	CHAD	308820
GL	12：26432917	12	26432917	2.34e-07	LOC110255313	322530
GL	12：26432917	12	26432917	2.34e-07	FAM117A	-487481
GL	12：26432917	12	26432917	2.34e-07	KAT7	-427911
GL	12：26432917	12	26432917	2.34e-07	TAC4	-408173
GL	12：26432917	12	26432917	2.34e-07	DLX3	-249745
GL	12：26432917	12	26432917	2.34e-07	ITGA3	-163590
GL	12：26432917	12	26432917	2.34e-07	PDK2	-137130
GL	12：26432917	12	26432917	2.34e-07	SAMD14	-117369
GL	12：26432917	12	26432917	2.34e-07	PPP1R9B	-95828
GL	12：26432917	12	26432917	2.34e-07	SGCA	-64356
GL	12：26432917	12	26432917	2.34e-07	COL1A1	-35737
GL	12：26432917	12	26432917	2.34e-07	LOC110255209	101980
GL	12：26432917	12	26432917	2.34e-07	LOC106505443	105795
GL	12：26432917	12	26432917	2.34e-07	LOC100514982	151239
GL	12：26432917	12	26432917	2.34e-07	XYLT2	207885
GL	12：26432917	12	26432917	2.34e-07	EME1	237209
GL	12：26432917	12	26432917	2.34e-07	LRRC59	245290
GL	12：26432917	12	26432917	2.34e-07	RSAD1	330891
GL	12：26432917	12	26432917	2.34e-07	MYCBPAP	358793
GL	12：26432917	12	26432917	2.34e-07	EPN3	379736
GL	12：26432917	12	26432917	2.34e-07	SPATA20	395771
GL	12：26432917	12	26432917	2.34e-07	ABCC3	487847
GL	12：26432917	12	26432917	2.34e-07	LOC100515340	154129
GL	12：26432917	12	26432917	2.34e-07	ACSF2	280873
GL	12：26432917	12	26432917	2.34e-07	CACNA1G	405716
GL	12：26484580	12	26484580	2.34e-07	DLX4	-323270
GL	12：26484580	12	26484580	2.34e-07	LOC110256024	-250012
GL	12：26484580	12	26484580	2.34e-07	TMEM92	-11715
GL	12：26484580	12	26484580	2.34e-07	MRPL27	179304
GL	12：26484580	12	26484580	2.34e-07	CHAD	257157
GL	12：26484580	12	26484580	2.34e-07	LOC110255313	270867
GL	12：26484580	12	26484580	2.34e-07	KAT7	-479574
GL	12：26484580	12	26484580	2.34e-07	TAC4	-459836
GL	12：26484580	12	26484580	2.34e-07	DLX3	-301408
GL	12：26484580	12	26484580	2.34e-07	ITGA3	-215253
GL	12：26484580	12	26484580	2.34e-07	PDK2	-188793
GL	12：26484580	12	26484580	2.34e-07	SAMD14	-169032
GL	12：26484580	12	26484580	2.34e-07	PPP1R9B	-147491
GL	12：26484580	12	26484580	2.34e-07	SGCA	-116019
GL	12：26484580	12	26484580	2.34e-07	COL1A1	-87400
GL	12：26484580	12	26484580	2.34e-07	LOC110255209	50317
GL	12：26484580	12	26484580	2.34e-07	LOC106505443	54132
GL	12：26484580	12	26484580	2.34e-07	LOC100514982	99576
GL	12：26484580	12	26484580	2.34e-07	XYLT2	156222
GL	12：26484580	12	26484580	2.34e-07	EME1	185546
GL	12：26484580	12	26484580	2.34e-07	LRRC59	193627
GL	12：26484580	12	26484580	2.34e-07	RSAD1	279228
GL	12：26484580	12	26484580	2.34e-07	MYCBPAP	307130
GL	12：26484580	12	26484580	2.34e-07	EPN3	328073
GL	12：26484580	12	26484580	2.34e-07	SPATA20	344108
GL	12：26484580	12	26484580	2.34e-07	ABCC3	436184
GL	12：26484580	12	26484580	2.34e-07	ANKRD40	493633
GL	12：26484580	12	26484580	2.34e-07	LOC100515340	102466
GL	12：26484580	12	26484580	2.34e-07	ACSF2	229210
GL	12：26484580	12	26484580	2.34e-07	CACNA1G	354053
GL	13：146545408	13	146545408	2.34e-07	LOC110256423	-155051
GL	13：146545408	13	146545408	2.34e-07	LOC106505804	207980
GL	13：146545408	13	146545408	2.34e-07	NEPRO	356602
GL	13：146545408	13	146545408	2.34e-07	NAA50	-327669
GL	13：146545408	13	146545408	2.34e-07	LOC110256422	-233923
GL	13：146545408	13	146545408	2.34e-07	SIDT1	-148856
GL	13：146545408	13	146545408	2.34e-07	SPICE1	-75713
GL	13：146545408	13	146545408	2.34e-07	CD200R1	407727
GL	13：146545408	13	146545408	2.34e-07	GRAMD1C	-439623
GL	13：146545408	13	146545408	2.34e-07	ATP6V1A	-380139
GL	13：146545408	13	146545408	2.34e-07	USF3	-258546
GL	13：146545408	13	146545408	2.34e-07	CFAP44	within
GL	13：146545408	13	146545408	2.34e-07	BOC	79810
GL	13：146545408	13	146545408	2.34e-07	GTPBP8	277373
GL	13：146545408	13	146545408	2.34e-07	CD200R1L	479133
GL	13：147882179	13	147882179	2.36e-07	ZBED2	274331
GL	13：147882179	13	147882179	2.36e-07	LOC102163705	-438591
GL	13：147882179	13	147882179	2.36e-07	CD200	-396361
GL	13：147882179	13	147882179	2.36e-07	LOC100517427	-373374
GL	13：147882179	13	147882179	2.36e-07	GCSAM	-238237
GL	13：147882179	13	147882179	2.36e-07	C13H3orf52	-202063
GL	13：147882179	13	147882179	2.36e-07	TAGLN3	-127334
GL	13：147882179	13	147882179	2.36e-07	ABHD10	-104107
GL	13：147882179	13	147882179	2.36e-07	PLCXD2	151533
GL	13：147882179	13	147882179	2.36e-07	SLC9C1	-269512
GL	13：147882179	13	147882179	2.36e-07	TMPRSS7	-156010
GL	13：147882179	13	147882179	2.36e-07	CD96	221245
GL	13：147882179	13	147882179	2.36e-07	PHLDB2	within
GL	12：26717349	12	26717349	2.37e-07	LOC110256024	-482781
GL	12：26717349	12	26717349	2.37e-07	TMEM92	-244484
GL	12：26717349	12	26717349	2.37e-07	MRPL27	-47182
GL	12：26717349	12	26717349	2.37e-07	CHAD	24388
GL	12：26717349	12	26717349	2.37e-07	LOC110255313	38098
GL	12：26717349	12	26717349	2.37e-07	LOC100626580	321658
GL	12：26717349	12	26717349	2.37e-07	TOB1	399230
GL	12：26717349	12	26717349	2.37e-07	LOC110255912	451409
GL	12：26717349	12	26717349	2.37e-07	ITGA3	-448022
GL	12：26717349	12	26717349	2.37e-07	PDK2	-421562
GL	12：26717349	12	26717349	2.37e-07	SAMD14	-401801
GL	12：26717349	12	26717349	2.37e-07	PPP1R9B	-380260
GL	12：26717349	12	26717349	2.37e-07	SGCA	-348788
GL	12：26717349	12	26717349	2.37e-07	COL1A1	-320169
GL	12：26717349	12	26717349	2.37e-07	LOC110255209	-154436
GL	12：26717349	12	26717349	2.37e-07	LOC106505443	-174827
GL	12：26717349	12	26717349	2.37e-07	LOC100514982	-110107
GL	12：26717349	12	26717349	2.37e-07	XYLT2	-60540
GL	12：26717349	12	26717349	2.37e-07	EME1	-37252
GL	12：26717349	12	26717349	2.37e-07	LRRC59	-23072
GL	12：26717349	12	26717349	2.37e-07	RSAD1	46459
GL	12：26717349	12	26717349	2.37e-07	MYCBPAP	74361
GL	12：26717349	12	26717349	2.37e-07	EPN3	95304
GL	12：26717349	12	26717349	2.37e-07	SPATA20	111339
GL	12：26717349	12	26717349	2.37e-07	ABCC3	203415
GL	12：26717349	12	26717349	2.37e-07	ANKRD40	260864
GL	12：26717349	12	26717349	2.37e-07	LUC7L3	287545
GL	12：26717349	12	26717349	2.37e-07	WFIKKN2	375892
GL	12：26717349	12	26717349	2.37e-07	LOC100515340	-94408
GL	12：26717349	12	26717349	2.37e-07	ACSF2	within
GL	12：26717349	12	26717349	2.37e-07	CACNA1G	121284
GL	10：1560121	10	1560121	2.72e-07	RGS1	-408388
GL	10：1560121	10	1560121	2.72e-07	RGS13	-477727
GL	10：1560121	10	1560121	2.72e-07	RGS21	-163930
GL	10：1560121	10	1560121	2.72e-07	RGS18	-20345
GL	10：1560121	10	1560121	2.72e-07	LOC102166310	-6764
GL	10：1560121	10	1560121	2.72e-07	LOC102158399	within
GL	10：1573959	10	1573959	2.72e-07	RGS1	-422226
GL	10：1573959	10	1573959	2.72e-07	RGS13	-491565
GL	10：1573959	10	1573959	2.72e-07	RGS21	-177768
GL	10：1573959	10	1573959	2.72e-07	RGS18	-34183
GL	10：1573959	10	1573959	2.72e-07	LOC102166310	-20602
GL	10：1573959	10	1573959	2.72e-07	LOC102158399	within
GL	10：1584966	10	1584966	2.72e-07	RGS1	-433233
GL	10：1584966	10	1584966	2.72e-07	RGS21	-188775
GL	10：1584966	10	1584966	2.72e-07	RGS18	-45190
GL	10：1584966	10	1584966	2.72e-07	LOC102166310	-31609
GL	10：1584966	10	1584966	2.72e-07	LOC102158399	within
GL	10：1626053	10	1626053	2.72e-07	RGS1	-474320
GL	10：1626053	10	1626053	2.72e-07	RGS21	-229862
GL	10：1626053	10	1626053	2.72e-07	RGS18	-86277
GL	10：1626053	10	1626053	2.72e-07	LOC102166310	-72696
GL	10：1626053	10	1626053	2.72e-07	LOC102158399	within
GL	10：1634572	10	1634572	2.72e-07	RGS1	-482839
GL	10：1634572	10	1634572	2.72e-07	RGS21	-238381
GL	10：1634572	10	1634572	2.72e-07	RGS18	-94796
GL	10：1634572	10	1634572	2.72e-07	LOC102166310	-81215
GL	10：1634572	10	1634572	2.72e-07	LOC102158399	within
GL	12：26175638	12	26175638	2.88e-07	DLX4	-14328
GL	12：26175638	12	26175638	2.88e-07	LOC110256024	55869
GL	12：26175638	12	26175638	2.88e-07	TMEM92	290975
GL	12：26175638	12	26175638	2.88e-07	MRPL27	488246
GL	12：26175638	12	26175638	2.88e-07	NGFR	-455283
GL	12：26175638	12	26175638	2.88e-07	NXPH3	-401599
GL	12：26175638	12	26175638	2.88e-07	SLC35B1	-287092
GL	12：26175638	12	26175638	2.88e-07	FAM117A	-230202
GL	12：26175638	12	26175638	2.88e-07	KAT7	-170632
GL	12：26175638	12	26175638	2.88e-07	TAC4	-150894
GL	12：26175638	12	26175638	2.88e-07	DLX3	2258
GL	12：26175638	12	26175638	2.88e-07	ITGA3	59131
GL	12：26175638	12	26175638	2.88e-07	PDK2	98924
GL	12：26175638	12	26175638	2.88e-07	SAMD14	119521
GL	12：26175638	12	26175638	2.88e-07	PPP1R9B	143485
GL	12：26175638	12	26175638	2.88e-07	SGCA	181053
GL	12：26175638	12	26175638	2.88e-07	COL1A1	203449
GL	12：26175638	12	26175638	2.88e-07	LOC110255209	359259
GL	12：26175638	12	26175638	2.88e-07	LOC106505443	363074
GL	12：26175638	12	26175638	2.88e-07	LOC100514982	408518
GL	12：26175638	12	26175638	2.88e-07	XYLT2	465164
GL	12：26175638	12	26175638	2.88e-07	EME1	494488
GL	12：26175638	12	26175638	2.88e-07	SPOP	-315008
GL	12：26175638	12	26175638	2.88e-07	LOC100515340	411408
GL	10：1493114	10	1493114	2.88e-07	RGS1	-341381
GL	10：1493114	10	1493114	2.88e-07	RGS13	-410720
GL	10：1493114	10	1493114	2.88e-07	RGS21	-96923
GL	10：1493114	10	1493114	2.88e-07	RGS18	27752
GL	10：1493114	10	1493114	2.88e-07	LOC102166310	within
GL	10：1493114	10	1493114	2.88e-07	LOC102158399	60251
GL	12：28815422	12	28815422	2.93e-07	CA10	-196400
GL	12：28945446	12	28945446	2.93e-07	CA10	-326424
GL	12：29851292	12	29851292	2.93e-07	KIF2B	310385
GL	12：30023993	12	30023993	2.93e-07	KIF2B	137684
GL	12：30270581	12	30270581	2.93e-07	KIF2B	-106850
GL	12：30511010	12	30511010	2.93e-07	KIF2B	-347279
GL	12：30596310	12	30596310	2.93e-07	KIF2B	-432579
GL	12：30903522	12	30903522	2.93e-07	TOM1L1	303851
GL	12：30903522	12	30903522	2.93e-07	LOC100739396	364875
GL	12：30903522	12	30903522	2.93e-07	STXBP4	373594
GL	12：30927016	12	30927016	2.93e-07	TOM1L1	280357
GL	12：30927016	12	30927016	2.93e-07	LOC100739396	341381
GL	12：30927016	12	30927016	2.93e-07	STXBP4	350100
GL	12：30936026	12	30936026	2.93e-07	TOM1L1	271347
GL	12：30936026	12	30936026	2.93e-07	LOC100739396	332371
GL	12：30936026	12	30936026	2.93e-07	STXBP4	341090
GL	12：28843791	12	28843791	2.93e-07	CA10	-224769
GL	12：29748250	12	29748250	2.93e-07	KIF2B	413427
GL	12：30173465	12	30173465	2.93e-07	KIF2B	-9734
GL	12：30886226	12	30886226	2.93e-07	TOM1L1	321147
GL	12：30886226	12	30886226	2.93e-07	LOC100739396	382171
GL	12：30886226	12	30886226	2.93e-07	STXBP4	390890
GL	12：30931026	12	30931026	2.93e-07	TOM1L1	276347
GL	12：30931026	12	30931026	2.93e-07	LOC100739396	337371
GL	12：30931026	12	30931026	2.93e-07	STXBP4	346090
GL	13：138295700	13	138295700	2.95e-07	WDR5B	-182062
GL	13：138295700	13	138295700	2.95e-07	LOC396867	-69303
GL	13：138295700	13	138295700	2.95e-07	C13H7orf73	484275
GL	13：138295700	13	138295700	2.95e-07	PARP14	-430317
GL	13：138295700	13	138295700	2.95e-07	DTX3L	-334319
GL	13：138295700	13	138295700	2.95e-07	PARP9	-294838
GL	13：138295700	13	138295700	2.95e-07	KPNA1	-194870
GL	13：138295700	13	138295700	2.95e-07	LOC106505418	-185968
GL	13：138295700	13	138295700	2.95e-07	CCDC58	-117242
GL	13：138295700	13	138295700	2.95e-07	LOC396866	-105227
GL	13：138295700	13	138295700	2.95e-07	CD86	131873
GL	13：138295700	13	138295700	2.95e-07	SLC15A2	300242
GL	13：138295700	13	138295700	2.95e-07	IQCB1	393844
GL	13：138295700	13	138295700	2.95e-07	HSPBAP1	-489710
GL	13：138295700	13	138295700	2.95e-07	LOC100520273	-359311
GL	13：138295700	13	138295700	2.95e-07	FAM162A	-143872
GL	13：138295700	13	138295700	2.95e-07	CASR	within
GL	13：138295700	13	138295700	2.95e-07	ILDR1	235205
GL	13：138295700	13	138295700	2.95e-07	EAF2	336841
GL	13：138295700	13	138295700	2.95e-07	GOLGB1	459103
GL	13：138590072	13	138590072	2.95e-07	WDR5B	-476434
GL	13：138590072	13	138590072	2.95e-07	LOC396867	-363675
GL	13：138590072	13	138590072	2.95e-07	C13H7orf73	189903
GL	13：138590072	13	138590072	2.95e-07	ARGFX	337319
GL	13：138590072	13	138590072	2.95e-07	KPNA1	-489242
GL	13：138590072	13	138590072	2.95e-07	LOC106505418	-480340
GL	13：138590072	13	138590072	2.95e-07	CCDC58	-411614
GL	13：138590072	13	138590072	2.95e-07	LOC396866	-399599
GL	13：138590072	13	138590072	2.95e-07	CD86	-85765
GL	13：138590072	13	138590072	2.95e-07	SLC15A2	5870
GL	13：138590072	13	138590072	2.95e-07	IQCB1	99472
GL	13：138590072	13	138590072	2.95e-07	HCLS1	262315
GL	13：138590072	13	138590072	2.95e-07	FBXO40	291456
GL	13：138590072	13	138590072	2.95e-07	LOC110256414	362559
GL	13：138590072	13	138590072	2.95e-07	FAM162A	-438244
GL	13：138590072	13	138590072	2.95e-07	CASR	-225138
GL	13：138590072	13	138590072	2.95e-07	ILDR1	-14589
GL	13：138590072	13	138590072	2.95e-07	EAF2	42469
GL	13：138590072	13	138590072	2.95e-07	GOLGB1	164731
GL	13：138590072	13	138590072	2.95e-07	POLQ	372562
GL	12：26364314	12	26364314	3.33e-07	DLX4	-203004
GL	12：26364314	12	26364314	3.33e-07	LOC110256024	-129746
GL	12：26364314	12	26364314	3.33e-07	TMEM92	102299
GL	12：26364314	12	26364314	3.33e-07	MRPL27	299570
GL	12：26364314	12	26364314	3.33e-07	CHAD	377423
GL	12：26364314	12	26364314	3.33e-07	LOC110255313	391133
GL	12：26364314	12	26364314	3.33e-07	SLC35B1	-475768
GL	12：26364314	12	26364314	3.33e-07	FAM117A	-418878
GL	12：26364314	12	26364314	3.33e-07	KAT7	-359308
GL	12：26364314	12	26364314	3.33e-07	TAC4	-339570
GL	12：26364314	12	26364314	3.33e-07	DLX3	-181142
GL	12：26364314	12	26364314	3.33e-07	ITGA3	-94987
GL	12：26364314	12	26364314	3.33e-07	PDK2	-68527
GL	12：26364314	12	26364314	3.33e-07	SAMD14	-48766
GL	12：26364314	12	26364314	3.33e-07	PPP1R9B	-27225
GL	12：26364314	12	26364314	3.33e-07	SGCA	within
GL	12：26364314	12	26364314	3.33e-07	COL1A1	14773
GL	12：26364314	12	26364314	3.33e-07	LOC110255209	170583
GL	12：26364314	12	26364314	3.33e-07	LOC106505443	174398
GL	12：26364314	12	26364314	3.33e-07	LOC100514982	219842
GL	12：26364314	12	26364314	3.33e-07	XYLT2	276488
GL	12：26364314	12	26364314	3.33e-07	EME1	305812
GL	12：26364314	12	26364314	3.33e-07	LRRC59	313893
GL	12：26364314	12	26364314	3.33e-07	RSAD1	399494
GL	12：26364314	12	26364314	3.33e-07	MYCBPAP	427396
GL	12：26364314	12	26364314	3.33e-07	EPN3	448339
GL	12：26364314	12	26364314	3.33e-07	SPATA20	464374
GL	12：26364314	12	26364314	3.33e-07	LOC100515340	222732
GL	12：26364314	12	26364314	3.33e-07	ACSF2	349476
GL	12：26364314	12	26364314	3.33e-07	CACNA1G	474319
GL	12：26944576	12	26944576	3.51e-07	TMEM92	-471711
GL	12：26944576	12	26944576	3.51e-07	MRPL27	-274409
GL	12：26944576	12	26944576	3.51e-07	CHAD	-198212
GL	12：26944576	12	26944576	3.51e-07	LOC110255313	-183435
GL	12：26944576	12	26944576	3.51e-07	LOC100626580	94431
GL	12：26944576	12	26944576	3.51e-07	TOB1	172003
GL	12：26944576	12	26944576	3.51e-07	LOC110255912	224182
GL	12：26944576	12	26944576	3.51e-07	LOC106505444	427588
GL	12：26944576	12	26944576	3.51e-07	LOC110255209	-381663
GL	12：26944576	12	26944576	3.51e-07	LOC106505443	-402054
GL	12：26944576	12	26944576	3.51e-07	LOC100514982	-337334
GL	12：26944576	12	26944576	3.51e-07	XYLT2	-287767
GL	12：26944576	12	26944576	3.51e-07	EME1	-264479
GL	12：26944576	12	26944576	3.51e-07	LRRC59	-250299
GL	12：26944576	12	26944576	3.51e-07	RSAD1	-172019
GL	12：26944576	12	26944576	3.51e-07	MYCBPAP	-132959
GL	12：26944576	12	26944576	3.51e-07	EPN3	-119091
GL	12：26944576	12	26944576	3.51e-07	SPATA20	-106064
GL	12：26944576	12	26944576	3.51e-07	ABCC3	within
GL	12：26944576	12	26944576	3.51e-07	ANKRD40	33637
GL	12：26944576	12	26944576	3.51e-07	LUC7L3	60318
GL	12：26944576	12	26944576	3.51e-07	WFIKKN2	148665
GL	12：26944576	12	26944576	3.51e-07	NME1	471732
GL	12：26944576	12	26944576	3.51e-07	NME2	494953
GL	12：26944576	12	26944576	3.51e-07	LOC100515340	-321635
GL	12：26944576	12	26944576	3.51e-07	ACSF2	-192224
GL	12：26944576	12	26944576	3.51e-07	CACNA1G	-32232
GL	12：26944576	12	26944576	3.51e-07	SPAG9	280801
GL	10：1507111	10	1507111	3.66e-07	RGS1	-355378
GL	10：1507111	10	1507111	3.66e-07	RGS13	-424717
GL	10：1507111	10	1507111	3.66e-07	RGS21	-110920
GL	10：1507111	10	1507111	3.66e-07	RGS18	13755
GL	10：1507111	10	1507111	3.66e-07	LOC102166310	within
GL	10：1507111	10	1507111	3.66e-07	LOC102158399	46254
GL	13：136576552	13	136576552	3.73e-07	LOC110256524	-229806
GL	13：136576552	13	136576552	3.73e-07	LOC110256412	385883
GL	13：136576552	13	136576552	3.73e-07	ROPN1	-148382
GL	13：136576552	13	136576552	3.73e-07	LOC102157484	224141
GL	13：136576552	13	136576552	3.73e-07	KALRN	-299480
GL	13：136576552	13	136576552	3.73e-07	CCDC14	-73948
GL	13：136576552	13	136576552	3.73e-07	MYLK	within
GL	13：136576552	13	136576552	3.73e-07	HACD2	257551
GL	13：136576552	13	136576552	3.73e-07	ADCY5	389194
GL	12：26800268	12	26800268	3.91e-07	TMEM92	-327403
GL	12：26800268	12	26800268	3.91e-07	MRPL27	-130101
GL	12：26800268	12	26800268	3.91e-07	CHAD	-53904
GL	12：26800268	12	26800268	3.91e-07	LOC110255313	-39127
GL	12：26800268	12	26800268	3.91e-07	LOC100626580	238739
GL	12：26800268	12	26800268	3.91e-07	TOB1	316311
GL	12：26800268	12	26800268	3.91e-07	LOC110255912	368490
GL	12：26800268	12	26800268	3.91e-07	SAMD14	-484720
GL	12：26800268	12	26800268	3.91e-07	PPP1R9B	-463179
GL	12：26800268	12	26800268	3.91e-07	SGCA	-431707
GL	12：26800268	12	26800268	3.91e-07	COL1A1	-403088
GL	12：26800268	12	26800268	3.91e-07	LOC110255209	-237355
GL	12：26800268	12	26800268	3.91e-07	LOC106505443	-257746
GL	12：26800268	12	26800268	3.91e-07	LOC100514982	-193026
GL	12：26800268	12	26800268	3.91e-07	XYLT2	-143459
GL	12：26800268	12	26800268	3.91e-07	EME1	-120171
GL	12：26800268	12	26800268	3.91e-07	LRRC59	-105991
GL	12：26800268	12	26800268	3.91e-07	RSAD1	-27711
GL	12：26800268	12	26800268	3.91e-07	MYCBPAP	within
GL	12：26800268	12	26800268	3.91e-07	EPN3	12385
GL	12：26800268	12	26800268	3.91e-07	SPATA20	28420
GL	12：26800268	12	26800268	3.91e-07	ABCC3	120496
GL	12：26800268	12	26800268	3.91e-07	ANKRD40	177945
GL	12：26800268	12	26800268	3.91e-07	LUC7L3	204626
GL	12：26800268	12	26800268	3.91e-07	WFIKKN2	292973
GL	12：26800268	12	26800268	3.91e-07	LOC100515340	-177327
GL	12：26800268	12	26800268	3.91e-07	ACSF2	-47916
GL	12：26800268	12	26800268	3.91e-07	CACNA1G	38365
GL	12：26800268	12	26800268	3.91e-07	SPAG9	425109
GL	13：145811796	13	145811796	4.28e-07	ZDHHC23	170159
GL	13：145811796	13	145811796	4.28e-07	DRD3	within
GL	13：145811796	13	145811796	4.28e-07	QTRT2	41571
GL	13：145811796	13	145811796	4.28e-07	NAA50	381390
GL	13：145811796	13	145811796	4.28e-07	LOC110256422	485592
GL	13：145811796	13	145811796	4.28e-07	SIDT1	488376
GL	13：145811796	13	145811796	4.28e-07	ZBTB20	-143476
GL	13：145811796	13	145811796	4.28e-07	CCDC191	68167
GL	13：145811796	13	145811796	4.28e-07	GRAMD1C	185942
GL	13：145811796	13	145811796	4.28e-07	ATP6V1A	316868
GL	13：145811796	13	145811796	4.28e-07	USF3	418369
GL	13：145811796	13	145811796	4.28e-07	TIGIT	-12772
GL	13：145713706	13	145713706	4.65e-07	ZDHHC23	268249
GL	13：145713706	13	145713706	4.65e-07	DRD3	55588
GL	13：145713706	13	145713706	4.65e-07	QTRT2	139661
GL	13：145713706	13	145713706	4.65e-07	NAA50	479480
GL	13：145713706	13	145713706	4.65e-07	ZBTB20	-45386
GL	13：145713706	13	145713706	4.65e-07	CCDC191	166257
GL	13：145713706	13	145713706	4.65e-07	GRAMD1C	284032
GL	13：145713706	13	145713706	4.65e-07	ATP6V1A	414958
GL	13：145713706	13	145713706	4.65e-07	TIGIT	within
GL	12：27794192	12	27794192	4.83e-07	LOC106505444	-420270
GL	12：27794192	12	27794192	4.83e-07	LOC110256028	427762
GL	12：27794192	12	27794192	4.83e-07	NME1	-359148
GL	12：27794192	12	27794192	4.83e-07	NME2	-349167
GL	12：27794192	12	27794192	4.83e-07	UTP18	-229015
GL	12：27794192	12	27794192	4.83e-07	LOC110256025	427316
GL	12：27794192	12	27794192	4.83e-07	MBTD1	-267780
GL	12：27794192	12	27794192	4.83e-07	SPAG9	-423855
GL	12：27794192	12	27794192	4.83e-07	CA10	185129
GL	12：27840619	12	27840619	4.83e-07	LOC106505444	-466697
GL	12：27840619	12	27840619	4.83e-07	LOC110256028	381335
GL	12：27840619	12	27840619	4.83e-07	NME1	-405575
GL	12：27840619	12	27840619	4.83e-07	NME2	-395594
GL	12：27840619	12	27840619	4.83e-07	UTP18	-275442
GL	12：27840619	12	27840619	4.83e-07	LOC110256025	380889
GL	12：27840619	12	27840619	4.83e-07	MBTD1	-314207
GL	12：27840619	12	27840619	4.83e-07	SPAG9	-470282
GL	12：27840619	12	27840619	4.83e-07	CA10	138702
GL	12：27858807	12	27858807	4.83e-07	LOC106505444	-484885
GL	12：27858807	12	27858807	4.83e-07	LOC110256028	363147
GL	12：27858807	12	27858807	4.83e-07	NME1	-423763
GL	12：27858807	12	27858807	4.83e-07	NME2	-413782
GL	12：27858807	12	27858807	4.83e-07	UTP18	-293630
GL	12：27858807	12	27858807	4.83e-07	LOC110256025	362701
GL	12：27858807	12	27858807	4.83e-07	MBTD1	-332395
GL	12：27858807	12	27858807	4.83e-07	SPAG9	-488470
GL	12：27858807	12	27858807	4.83e-07	CA10	120514
GL	12：28116535	12	28116535	4.83e-07	LOC110256028	105419
GL	12：28116535	12	28116535	4.83e-07	LOC110256025	104973
GL	12：28116535	12	28116535	4.83e-07	CA10	within
GL	12：28193234	12	28193234	4.83e-07	LOC110256028	28720
GL	12：28193234	12	28193234	4.83e-07	LOC110256025	28274
GL	12：28193234	12	28193234	4.83e-07	CA10	within
GL	12：28236492	12	28236492	4.83e-07	LOC110256028	-13514
GL	12：28236492	12	28236492	4.83e-07	LOC110256025	-6285
GL	12：28236492	12	28236492	4.83e-07	CA10	within
GL	12：28336316	12	28336316	4.83e-07	LOC110256028	-113338
GL	12：28336316	12	28336316	4.83e-07	LOC110256025	-106109
GL	12：28336316	12	28336316	4.83e-07	CA10	within
GL	12：28372071	12	28372071	4.83e-07	LOC110256028	-149093
GL	12：28372071	12	28372071	4.83e-07	LOC110256025	-141864
GL	12：28372071	12	28372071	4.83e-07	CA10	within
GL	12：28429124	12	28429124	4.83e-07	LOC110256028	-206146
GL	12：28429124	12	28429124	4.83e-07	LOC110256025	-198917
GL	12：28429124	12	28429124	4.83e-07	CA10	within
GL	12：28483709	12	28483709	4.83e-07	LOC110256028	-260731
GL	12：28483709	12	28483709	4.83e-07	LOC110256025	-253502
GL	12：28483709	12	28483709	4.83e-07	CA10	within
GL	12：28522801	12	28522801	4.83e-07	LOC110256028	-299823
GL	12：28522801	12	28522801	4.83e-07	LOC110256025	-292594
GL	12：28522801	12	28522801	4.83e-07	CA10	within
GL	12：28552708	12	28552708	4.83e-07	LOC110256028	-329730
GL	12：28552708	12	28552708	4.83e-07	LOC110256025	-322501
GL	12：28552708	12	28552708	4.83e-07	CA10	within
GL	12：28625879	12	28625879	4.83e-07	LOC110256028	-402901
GL	12：28625879	12	28625879	4.83e-07	LOC110256025	-395672
GL	12：28625879	12	28625879	4.83e-07	CA10	-6857
GL	12：28669044	12	28669044	4.83e-07	LOC110256028	-446066
GL	12：28669044	12	28669044	4.83e-07	LOC110256025	-438837
GL	12：28669044	12	28669044	4.83e-07	CA10	-50022
GL	12：28726884	12	28726884	4.83e-07	LOC110256025	-496677
GL	12：28726884	12	28726884	4.83e-07	CA10	-107862
GL	12：28770493	12	28770493	4.83e-07	CA10	-151471
GL	12：28779336	12	28779336	4.83e-07	CA10	-160314
GL	12：28788902	12	28788902	4.83e-07	CA10	-169880
GL	12：28880603	12	28880603	4.83e-07	CA10	-261581
GL	12：28986724	12	28986724	4.83e-07	CA10	-367702
GL	12：29093668	12	29093668	4.83e-07	CA10	-474646
GL	12：30069257	12	30069257	4.83e-07	KIF2B	92420
GL	12：30091559	12	30091559	4.83e-07	KIF2B	70118
GL	12：30109226	12	30109226	4.83e-07	KIF2B	52451
GL	12：30202263	12	30202263	4.83e-07	KIF2B	-38532
GL	12：30213535	12	30213535	4.83e-07	KIF2B	-49804
GL	12：30228153	12	30228153	4.83e-07	KIF2B	-64422
GL	12：30383980	12	30383980	4.83e-07	KIF2B	-220249
GL	12：30432210	12	30432210	4.83e-07	KIF2B	-268479
GL	12：30491085	12	30491085	4.83e-07	KIF2B	-327354
GL	12：30565138	12	30565138	4.83e-07	KIF2B	-401407
GL	12：30773993	12	30773993	4.83e-07	TOM1L1	433380
GL	12：30773993	12	30773993	4.83e-07	LOC100739396	494404
GL	12：30831423	12	30831423	4.83e-07	TOM1L1	375950
GL	12：30831423	12	30831423	4.83e-07	LOC100739396	436974
GL	12：30831423	12	30831423	4.83e-07	STXBP4	445693
GL	12：30946810	12	30946810	4.83e-07	TOM1L1	260563
GL	12：30946810	12	30946810	4.83e-07	LOC100739396	321587
GL	12：30946810	12	30946810	4.83e-07	STXBP4	330306
GL	12：30982335	12	30982335	4.83e-07	TOM1L1	225038
GL	12：30982335	12	30982335	4.83e-07	LOC100739396	286062
GL	12：30982335	12	30982335	4.83e-07	STXBP4	294781
GL	12：30986774	12	30986774	4.83e-07	TOM1L1	220599
GL	12：30986774	12	30986774	4.83e-07	LOC100739396	281623
GL	12：30986774	12	30986774	4.83e-07	STXBP4	290342
GL	12：30991419	12	30991419	4.83e-07	TOM1L1	215954
GL	12：30991419	12	30991419	4.83e-07	LOC100739396	276978
GL	12：30991419	12	30991419	4.83e-07	STXBP4	285697
GL	12：31068546	12	31068546	4.83e-07	LOC110255913	452038
GL	12：31068546	12	31068546	4.83e-07	TOM1L1	138827
GL	12：31068546	12	31068546	4.83e-07	LOC100739396	199851
GL	12：31068546	12	31068546	4.83e-07	STXBP4	208570
GL	12：31082554	12	31082554	4.83e-07	LOC110255913	438030
GL	12：31082554	12	31082554	4.83e-07	TOM1L1	124819
GL	12：31082554	12	31082554	4.83e-07	LOC100739396	185843
GL	12：31082554	12	31082554	4.83e-07	STXBP4	194562
GL	12：31086569	12	31086569	4.83e-07	LOC110255913	434015
GL	12：31086569	12	31086569	4.83e-07	TOM1L1	120804
GL	12：31086569	12	31086569	4.83e-07	LOC100739396	181828
GL	12：31086569	12	31086569	4.83e-07	STXBP4	190547
GL	12：31090232	12	31090232	4.83e-07	LOC110255913	430352
GL	12：31090232	12	31090232	4.83e-07	TOM1L1	117141
GL	12：31090232	12	31090232	4.83e-07	LOC100739396	178165
GL	12：31090232	12	31090232	4.83e-07	HLF	499105
GL	12：31090232	12	31090232	4.83e-07	STXBP4	186884
GL	12：31093790	12	31093790	4.83e-07	LOC110255913	426794
GL	12：31093790	12	31093790	4.83e-07	TOM1L1	113583
GL	12：31093790	12	31093790	4.83e-07	LOC100739396	174607
GL	12：31093790	12	31093790	4.83e-07	HLF	495547
GL	12：31093790	12	31093790	4.83e-07	STXBP4	183326
GL	12：31100879	12	31100879	4.83e-07	LOC110255913	419705
GL	12：31100879	12	31100879	4.83e-07	TOM1L1	106494
GL	12：31100879	12	31100879	4.83e-07	LOC100739396	167518
GL	12：31100879	12	31100879	4.83e-07	HLF	488458
GL	12：31100879	12	31100879	4.83e-07	STXBP4	176237
GL	12：31106718	12	31106718	4.83e-07	LOC110255913	413866
GL	12：31106718	12	31106718	4.83e-07	TOM1L1	100655
GL	12：31106718	12	31106718	4.83e-07	LOC100739396	161679
GL	12：31106718	12	31106718	4.83e-07	HLF	482619
GL	12：31106718	12	31106718	4.83e-07	STXBP4	170398
GL	12：31120486	12	31120486	4.83e-07	LOC110255913	400098
GL	12：31120486	12	31120486	4.83e-07	TOM1L1	86887
GL	12：31120486	12	31120486	4.83e-07	LOC100739396	147911
GL	12：31120486	12	31120486	4.83e-07	HLF	468851
GL	12：31120486	12	31120486	4.83e-07	LOC110256029	494360
GL	12：31120486	12	31120486	4.83e-07	STXBP4	156630
GL	12：31133912	12	31133912	4.83e-07	LOC110255913	386672
GL	12：31133912	12	31133912	4.83e-07	TOM1L1	73461
GL	12：31133912	12	31133912	4.83e-07	LOC100739396	134485
GL	12：31133912	12	31133912	4.83e-07	HLF	455425
GL	12：31133912	12	31133912	4.83e-07	LOC110256029	480934
GL	12：31133912	12	31133912	4.83e-07	STXBP4	143204
GL	13：141418691	13	141418691	4.95e-07	B4GALT4	-414755
GL	13：141418691	13	141418691	4.95e-07	UPK1B	-392323
GL	13：141418691	13	141418691	4.95e-07	C13H3orf30	-349955
GL	13：141418691	13	141418691	4.95e-07	LOC110256421	296929
GL	13：141418691	13	141418691	4.95e-07	ARHGAP31	-470187
GL	13：141418691	13	141418691	4.95e-07	IGSF11	-129187
GL	13：141418691	13	141418691	4.95e-07	LOC110256420	within
GL	13：141454356	13	141454356	4.95e-07	B4GALT4	-450420
GL	13：141454356	13	141454356	4.95e-07	UPK1B	-427988
GL	13：141454356	13	141454356	4.95e-07	C13H3orf30	-385620
GL	13：141454356	13	141454356	4.95e-07	LOC110256421	261264
GL	13：141454356	13	141454356	4.95e-07	IGSF11	-164852
GL	13：141454356	13	141454356	4.95e-07	LOC110256420	within
GL	13：147307224	13	147307224	5.2e-07	NEPRO	-392469
GL	13：147307224	13	147307224	5.2e-07	LOC102163929	-152223
GL	13：147307224	13	147307224	5.2e-07	LOC100156381	-126720
GL	13：147307224	13	147307224	5.2e-07	CD200R1	-312899
GL	13：147307224	13	147307224	5.2e-07	LOC106505808	-188947
GL	13：147307224	13	147307224	5.2e-07	CCDC80	-62471
GL	13：147307224	13	147307224	5.2e-07	SLC35A5	-27838
GL	13：147307224	13	147307224	5.2e-07	ATG3	within
GL	13：147307224	13	147307224	5.2e-07	BTLA	41417
GL	13：147307224	13	147307224	5.2e-07	LOC102163705	110662
GL	13：147307224	13	147307224	5.2e-07	CD200	158634
GL	13：147307224	13	147307224	5.2e-07	LOC100517427	178741
GL	13：147307224	13	147307224	5.2e-07	GCSAM	315988
GL	13：147307224	13	147307224	5.2e-07	C13H3orf52	340874
GL	13：147307224	13	147307224	5.2e-07	TAGLN3	433689
GL	13：147307224	13	147307224	5.2e-07	ABHD10	453518
GL	13：147307224	13	147307224	5.2e-07	GTPBP8	-374360
GL	13：147307224	13	147307224	5.2e-07	CD200R1L	-236879
GL	13：147307224	13	147307224	5.2e-07	SLC9C1	210761
GL	13：147307224	13	147307224	5.2e-07	TMPRSS7	379676
GL	13：147307224	13	147307224	5.2e-07	PHLDB2	471196
GL	13：147493082	13	147493082	5.2e-07	LOC102163929	-338081
GL	13：147493082	13	147493082	5.2e-07	LOC100156381	-312578
GL	13：147493082	13	147493082	5.2e-07	CD200R1	-498757
GL	13：147493082	13	147493082	5.2e-07	LOC106505808	-374805
GL	13：147493082	13	147493082	5.2e-07	CCDC80	-248329
GL	13：147493082	13	147493082	5.2e-07	SLC35A5	-213696
GL	13：147493082	13	147493082	5.2e-07	ATG3	-183485
GL	13：147493082	13	147493082	5.2e-07	BTLA	-116341
GL	13：147493082	13	147493082	5.2e-07	LOC102163705	-49494
GL	13：147493082	13	147493082	5.2e-07	CD200	-7264
GL	13：147493082	13	147493082	5.2e-07	LOC100517427	within
GL	13：147493082	13	147493082	5.2e-07	GCSAM	130130
GL	13：147493082	13	147493082	5.2e-07	C13H3orf52	155016
GL	13：147493082	13	147493082	5.2e-07	TAGLN3	247831
GL	13：147493082	13	147493082	5.2e-07	ABHD10	267660
GL	13：147493082	13	147493082	5.2e-07	CD200R1L	-422737
GL	13：147493082	13	147493082	5.2e-07	SLC9C1	24903
GL	13：147493082	13	147493082	5.2e-07	TMPRSS7	193818
GL	13：147493082	13	147493082	5.2e-07	PHLDB2	285338
GL	13：146521201	13	146521201	5.21e-07	LOC110256423	-130844
GL	13：146521201	13	146521201	5.21e-07	LOC106505804	232187
GL	13：146521201	13	146521201	5.21e-07	NEPRO	380809
GL	13：146521201	13	146521201	5.21e-07	NAA50	-303462
GL	13：146521201	13	146521201	5.21e-07	LOC110256422	-209716
GL	13：146521201	13	146521201	5.21e-07	SIDT1	-124649
GL	13：146521201	13	146521201	5.21e-07	SPICE1	-51506
GL	13：146521201	13	146521201	5.21e-07	CD200R1	431934
GL	13：146521201	13	146521201	5.21e-07	GRAMD1C	-415416
GL	13：146521201	13	146521201	5.21e-07	ATP6V1A	-355932
GL	13：146521201	13	146521201	5.21e-07	USF3	-234339
GL	13：146521201	13	146521201	5.21e-07	CFAP44	within
GL	13：146521201	13	146521201	5.21e-07	BOC	104017
GL	13：146521201	13	146521201	5.21e-07	GTPBP8	301580
GL	13：146536107	13	146536107	5.21e-07	LOC110256423	-145750
GL	13：146536107	13	146536107	5.21e-07	LOC106505804	217281
GL	13：146536107	13	146536107	5.21e-07	NEPRO	365903
GL	13：146536107	13	146536107	5.21e-07	NAA50	-318368
GL	13：146536107	13	146536107	5.21e-07	LOC110256422	-224622
GL	13：146536107	13	146536107	5.21e-07	SIDT1	-139555
GL	13：146536107	13	146536107	5.21e-07	SPICE1	-66412
GL	13：146536107	13	146536107	5.21e-07	CD200R1	417028
GL	13：146536107	13	146536107	5.21e-07	GRAMD1C	-430322
GL	13：146536107	13	146536107	5.21e-07	ATP6V1A	-370838
GL	13：146536107	13	146536107	5.21e-07	USF3	-249245
GL	13：146536107	13	146536107	5.21e-07	CFAP44	within
GL	13：146536107	13	146536107	5.21e-07	BOC	89111
GL	13：146536107	13	146536107	5.21e-07	GTPBP8	286674
GL	13：146536107	13	146536107	5.21e-07	CD200R1L	488434
GL	13：146591693	13	146591693	5.21e-07	LOC110256423	-201336
GL	13：146591693	13	146591693	5.21e-07	LOC106505804	161695
GL	13：146591693	13	146591693	5.21e-07	NEPRO	310317
GL	13：146591693	13	146591693	5.21e-07	NAA50	-373954
GL	13：146591693	13	146591693	5.21e-07	LOC110256422	-280208
GL	13：146591693	13	146591693	5.21e-07	SIDT1	-195141
GL	13：146591693	13	146591693	5.21e-07	SPICE1	-121998
GL	13：146591693	13	146591693	5.21e-07	CD200R1	361442
GL	13：146591693	13	146591693	5.21e-07	GRAMD1C	-485908
GL	13：146591693	13	146591693	5.21e-07	ATP6V1A	-426424
GL	13：146591693	13	146591693	5.21e-07	USF3	-304831
GL	13：146591693	13	146591693	5.21e-07	CFAP44	within
GL	13：146591693	13	146591693	5.21e-07	BOC	33525
GL	13：146591693	13	146591693	5.21e-07	GTPBP8	231088
GL	13：146591693	13	146591693	5.21e-07	CD200R1L	432848
GL	6：35763817	6	35763817	5.24e-07	CBLN1	-245737
GL	6：35763817	6	35763817	5.24e-07	LOC106508311	151483
GL	6：35763817	6	35763817	5.24e-07	C6H16orf78	-354203
GL	6：35763817	6	35763817	5.24e-07	LOC106510502	378838
GL	6：35763817	6	35763817	5.24e-07	LOC102163610	421815
GL	6：35763817	6	35763817	5.24e-07	ZNF423	-464122
GL	6：35763817	6	35763817	5.24e-07	N4BP1	358372
GL	12：30730158	12	30730158	5.3e-07	TOM1L1	477215
GL	13：137868421	13	137868421	5.35e-07	LOC102158829	-445161
GL	13：137868421	13	137868421	5.35e-07	WDR5B	241337
GL	13：137868421	13	137868421	5.35e-07	LOC396867	347606
GL	13：137868421	13	137868421	5.35e-07	DIRC2	-129307
GL	13：137868421	13	137868421	5.35e-07	LOC106505786	-219532
GL	13：137868421	13	137868421	5.35e-07	PARP14	-3038
GL	13：137868421	13	137868421	5.35e-07	DTX3L	81845
GL	13：137868421	13	137868421	5.35e-07	PARP9	92566
GL	13：137868421	13	137868421	5.35e-07	KPNA1	176662
GL	13：137868421	13	137868421	5.35e-07	LOC106505418	228573
GL	13：137868421	13	137868421	5.35e-07	CCDC58	284005
GL	13：137868421	13	137868421	5.35e-07	LOC396866	313968
GL	13：137868421	13	137868421	5.35e-07	SEMA5B	-281459
GL	13：137868421	13	137868421	5.35e-07	HSPBAP1	-62431
GL	13：137868421	13	137868421	5.35e-07	LOC100520273	13758
GL	13：137868421	13	137868421	5.35e-07	FAM162A	247078
GL	13：137868421	13	137868421	5.35e-07	CASR	411364
GL	13：137868421	13	137868421	5.35e-07	PDIA5	-469956
GL	13：137873262	13	137873262	5.35e-07	LOC102158829	-450002
GL	13：137873262	13	137873262	5.35e-07	WDR5B	236496
GL	13：137873262	13	137873262	5.35e-07	LOC396867	342765
GL	13：137873262	13	137873262	5.35e-07	DIRC2	-134148
GL	13：137873262	13	137873262	5.35e-07	LOC106505786	-224373
GL	13：137873262	13	137873262	5.35e-07	PARP14	-7879
GL	13：137873262	13	137873262	5.35e-07	DTX3L	77004
GL	13：137873262	13	137873262	5.35e-07	PARP9	87725
GL	13：137873262	13	137873262	5.35e-07	KPNA1	171821
GL	13：137873262	13	137873262	5.35e-07	LOC106505418	223732
GL	13：137873262	13	137873262	5.35e-07	CCDC58	279164
GL	13：137873262	13	137873262	5.35e-07	LOC396866	309127
GL	13：137873262	13	137873262	5.35e-07	SEMA5B	-286300
GL	13：137873262	13	137873262	5.35e-07	HSPBAP1	-67272
GL	13：137873262	13	137873262	5.35e-07	LOC100520273	8917
GL	13：137873262	13	137873262	5.35e-07	FAM162A	242237
GL	13：137873262	13	137873262	5.35e-07	CASR	406523
GL	13：137873262	13	137873262	5.35e-07	PDIA5	-474797
GL	13：140873085	13	140873085	5.35e-07	COX17	-278449
GL	13：140873085	13	140873085	5.35e-07	POPDC2	-251157
GL	13：140873085	13	140873085	5.35e-07	CD80	-142544
GL	13：140873085	13	140873085	5.35e-07	TIMMDC1	-114387
GL	13：140873085	13	140873085	5.35e-07	TMEM39A	-42353
GL	13：140873085	13	140873085	5.35e-07	B4GALT4	96476
GL	13：140873085	13	140873085	5.35e-07	UPK1B	140868
GL	13：140873085	13	140873085	5.35e-07	C13H3orf30	191570
GL	13：140873085	13	140873085	5.35e-07	NR1I2	-466956
GL	13：140873085	13	140873085	5.35e-07	PLA1A	-207021
GL	13：140873085	13	140873085	5.35e-07	ADPRH	-191454
GL	13：140873085	13	140873085	5.35e-07	POGLUT1	-79440
GL	13：140873085	13	140873085	5.35e-07	ARHGAP31	within
GL	13：140873085	13	140873085	5.35e-07	IGSF11	275404
GL	13：140873085	13	140873085	5.35e-07	MAATS1	-306109
GL	13：141205861	13	141205861	5.35e-07	CD80	-475320
GL	13：141205861	13	141205861	5.35e-07	TIMMDC1	-447163
GL	13：141205861	13	141205861	5.35e-07	TMEM39A	-375129
GL	13：141205861	13	141205861	5.35e-07	B4GALT4	-201925
GL	13：141205861	13	141205861	5.35e-07	UPK1B	-179493
GL	13：141205861	13	141205861	5.35e-07	C13H3orf30	-137125
GL	13：141205861	13	141205861	5.35e-07	POGLUT1	-412216
GL	13：141205861	13	141205861	5.35e-07	ARHGAP31	-257357
GL	13：141205861	13	141205861	5.35e-07	IGSF11	within
GL	13：141205861	13	141205861	5.35e-07	LOC110256420	203634
GL	13：142461721	13	142461721	5.35e-07	LOC106505794	-422798
GL	13：142461721	13	142461721	5.35e-07	LOC106505797	-383147
GL	13：142461721	13	142461721	5.35e-07	LOC110256528	-261144
GL	13：137841170	13	137841170	5.35e-07	LOC102158829	-417910
GL	13：137841170	13	137841170	5.35e-07	WDR5B	268588
GL	13：137841170	13	137841170	5.35e-07	LOC396867	374857
GL	13：137841170	13	137841170	5.35e-07	DIRC2	-102056
GL	13：137841170	13	137841170	5.35e-07	LOC106505786	-192281
GL	13：137841170	13	137841170	5.35e-07	PARP14	within
GL	13：137841170	13	137841170	5.35e-07	DTX3L	109096
GL	13：137841170	13	137841170	5.35e-07	PARP9	119817
GL	13：137841170	13	137841170	5.35e-07	KPNA1	203913
GL	13：137841170	13	137841170	5.35e-07	LOC106505418	255824
GL	13：137841170	13	137841170	5.35e-07	CCDC58	311256
GL	13：137841170	13	137841170	5.35e-07	LOC396866	341219
GL	13：137841170	13	137841170	5.35e-07	SEMA5B	-254208
GL	13：137841170	13	137841170	5.35e-07	HSPBAP1	-35180
GL	13：137841170	13	137841170	5.35e-07	LOC100520273	41009
GL	13：137841170	13	137841170	5.35e-07	FAM162A	274329
GL	13：137841170	13	137841170	5.35e-07	CASR	438615
GL	13：137841170	13	137841170	5.35e-07	PDIA5	-442705
GL	13：140803784	13	140803784	5.35e-07	COX17	-209148
GL	13：140803784	13	140803784	5.35e-07	POPDC2	-181856
GL	13：140803784	13	140803784	5.35e-07	CD80	-73243
GL	13：140803784	13	140803784	5.35e-07	TIMMDC1	-45086
GL	13：140803784	13	140803784	5.35e-07	TMEM39A	within
GL	13：140803784	13	140803784	5.35e-07	B4GALT4	165777
GL	13：140803784	13	140803784	5.35e-07	UPK1B	210169
GL	13：140803784	13	140803784	5.35e-07	C13H3orf30	260871
GL	13：140803784	13	140803784	5.35e-07	GSK3B	-433587
GL	13：140803784	13	140803784	5.35e-07	NR1I2	-397655
GL	13：140803784	13	140803784	5.35e-07	PLA1A	-137720
GL	13：140803784	13	140803784	5.35e-07	ADPRH	-122153
GL	13：140803784	13	140803784	5.35e-07	POGLUT1	-10139
GL	13：140803784	13	140803784	5.35e-07	ARHGAP31	33294
GL	13：140803784	13	140803784	5.35e-07	IGSF11	344705
GL	13：140803784	13	140803784	5.35e-07	MAATS1	-236808
GL	13：140860679	13	140860679	5.35e-07	COX17	-266043
GL	13：140860679	13	140860679	5.35e-07	POPDC2	-238751
GL	13：140860679	13	140860679	5.35e-07	CD80	-130138
GL	13：140860679	13	140860679	5.35e-07	TIMMDC1	-101981
GL	13：140860679	13	140860679	5.35e-07	TMEM39A	-29947
GL	13：140860679	13	140860679	5.35e-07	B4GALT4	108882
GL	13：140860679	13	140860679	5.35e-07	UPK1B	153274
GL	13：140860679	13	140860679	5.35e-07	C13H3orf30	203976
GL	13：140860679	13	140860679	5.35e-07	GSK3B	-490482
GL	13：140860679	13	140860679	5.35e-07	NR1I2	-454550
GL	13：140860679	13	140860679	5.35e-07	PLA1A	-194615
GL	13：140860679	13	140860679	5.35e-07	ADPRH	-179048
GL	13：140860679	13	140860679	5.35e-07	POGLUT1	-67034
GL	13：140860679	13	140860679	5.35e-07	ARHGAP31	within
GL	13：140860679	13	140860679	5.35e-07	IGSF11	287810
GL	13：140860679	13	140860679	5.35e-07	MAATS1	-293703
GL	13：140884876	13	140884876	5.35e-07	COX17	-290240
GL	13：140884876	13	140884876	5.35e-07	POPDC2	-262948
GL	13：140884876	13	140884876	5.35e-07	CD80	-154335
GL	13：140884876	13	140884876	5.35e-07	TIMMDC1	-126178
GL	13：140884876	13	140884876	5.35e-07	TMEM39A	-54144
GL	13：140884876	13	140884876	5.35e-07	B4GALT4	84685
GL	13：140884876	13	140884876	5.35e-07	UPK1B	129077
GL	13：140884876	13	140884876	5.35e-07	C13H3orf30	179779
GL	13：140884876	13	140884876	5.35e-07	NR1I2	-478747
GL	13：140884876	13	140884876	5.35e-07	PLA1A	-218812
GL	13：140884876	13	140884876	5.35e-07	ADPRH	-203245
GL	13：140884876	13	140884876	5.35e-07	POGLUT1	-91231
GL	13：140884876	13	140884876	5.35e-07	ARHGAP31	within
GL	13：140884876	13	140884876	5.35e-07	IGSF11	263613
GL	13：140884876	13	140884876	5.35e-07	MAATS1	-317900
GL	13：141112566	13	141112566	5.35e-07	POPDC2	-490638
GL	13：141112566	13	141112566	5.35e-07	CD80	-382025
GL	13：141112566	13	141112566	5.35e-07	TIMMDC1	-353868
GL	13：141112566	13	141112566	5.35e-07	TMEM39A	-281834
GL	13：141112566	13	141112566	5.35e-07	B4GALT4	-108630
GL	13：141112566	13	141112566	5.35e-07	UPK1B	-86198
GL	13：141112566	13	141112566	5.35e-07	C13H3orf30	-43830
GL	13：141112566	13	141112566	5.35e-07	PLA1A	-446502
GL	13：141112566	13	141112566	5.35e-07	ADPRH	-430935
GL	13：141112566	13	141112566	5.35e-07	POGLUT1	-318921
GL	13：141112566	13	141112566	5.35e-07	ARHGAP31	-164062
GL	13：141112566	13	141112566	5.35e-07	IGSF11	35923
GL	13：141112566	13	141112566	5.35e-07	LOC110256420	296929
GL	13：141478748	13	141478748	5.35e-07	B4GALT4	-474812
GL	13：141478748	13	141478748	5.35e-07	UPK1B	-452380
GL	13：141478748	13	141478748	5.35e-07	C13H3orf30	-410012
GL	13：141478748	13	141478748	5.35e-07	LOC110256421	236872
GL	13：141478748	13	141478748	5.35e-07	IGSF11	-189244
GL	13：141478748	13	141478748	5.35e-07	LOC110256420	within
GL	13：141733577	13	141733577	5.35e-07	LOC106505794	304182
GL	13：141733577	13	141733577	5.35e-07	LOC106505797	342980
GL	13：141733577	13	141733577	5.35e-07	LOC110256421	within
GL	13：141733577	13	141733577	5.35e-07	LOC110256528	461367
GL	13：141733577	13	141733577	5.35e-07	IGSF11	-444073
GL	13：141733577	13	141733577	5.35e-07	LOC110256420	within
GL	13：142447783	13	142447783	5.35e-07	LOC106505794	-408860
GL	13：142447783	13	142447783	5.35e-07	LOC106505797	-369209
GL	13：142447783	13	142447783	5.35e-07	LOC110256528	-247206
GL	10：1466580	10	1466580	5.46e-07	RGS1	-314847
GL	10：1466580	10	1466580	5.46e-07	RGS13	-384186
GL	10：1466580	10	1466580	5.46e-07	RGS21	-70389
GL	10：1466580	10	1466580	5.46e-07	RGS18	54286
GL	10：1466580	10	1466580	5.46e-07	LOC102166310	within
GL	10：1466580	10	1466580	5.46e-07	LOC102158399	86785
GL	12：26940668	12	26940668	5.65e-07	TMEM92	-467803
GL	12：26940668	12	26940668	5.65e-07	MRPL27	-270501
GL	12：26940668	12	26940668	5.65e-07	CHAD	-194304
GL	12：26940668	12	26940668	5.65e-07	LOC110255313	-179527
GL	12：26940668	12	26940668	5.65e-07	LOC100626580	98339
GL	12：26940668	12	26940668	5.65e-07	TOB1	175911
GL	12：26940668	12	26940668	5.65e-07	LOC110255912	228090
GL	12：26940668	12	26940668	5.65e-07	LOC106505444	431496
GL	12：26940668	12	26940668	5.65e-07	LOC110255209	-377755
GL	12：26940668	12	26940668	5.65e-07	LOC106505443	-398146
GL	12：26940668	12	26940668	5.65e-07	LOC100514982	-333426
GL	12：26940668	12	26940668	5.65e-07	XYLT2	-283859
GL	12：26940668	12	26940668	5.65e-07	EME1	-260571
GL	12：26940668	12	26940668	5.65e-07	LRRC59	-246391
GL	12：26940668	12	26940668	5.65e-07	RSAD1	-168111
GL	12：26940668	12	26940668	5.65e-07	MYCBPAP	-129051
GL	12：26940668	12	26940668	5.65e-07	EPN3	-115183
GL	12：26940668	12	26940668	5.65e-07	SPATA20	-102156
GL	12：26940668	12	26940668	5.65e-07	ABCC3	within
GL	12：26940668	12	26940668	5.65e-07	ANKRD40	37545
GL	12：26940668	12	26940668	5.65e-07	LUC7L3	64226
GL	12：26940668	12	26940668	5.65e-07	WFIKKN2	152573
GL	12：26940668	12	26940668	5.65e-07	NME1	475640
GL	12：26940668	12	26940668	5.65e-07	NME2	498861
GL	12：26940668	12	26940668	5.65e-07	LOC100515340	-317727
GL	12：26940668	12	26940668	5.65e-07	ACSF2	-188316
GL	12：26940668	12	26940668	5.65e-07	CACNA1G	-28324
GL	12：26940668	12	26940668	5.65e-07	SPAG9	284709
GL	13：146502162	13	146502162	5.69e-07	LOC110256423	-111805
GL	13：146502162	13	146502162	5.69e-07	LOC106505804	251226
GL	13：146502162	13	146502162	5.69e-07	NEPRO	399848
GL	13：146502162	13	146502162	5.69e-07	NAA50	-284423
GL	13：146502162	13	146502162	5.69e-07	LOC110256422	-190677
GL	13：146502162	13	146502162	5.69e-07	SIDT1	-105610
GL	13：146502162	13	146502162	5.69e-07	SPICE1	-32467
GL	13：146502162	13	146502162	5.69e-07	CD200R1	450973
GL	13：146502162	13	146502162	5.69e-07	GRAMD1C	-396377
GL	13：146502162	13	146502162	5.69e-07	ATP6V1A	-336893
GL	13：146502162	13	146502162	5.69e-07	USF3	-215300
GL	13：146502162	13	146502162	5.69e-07	CFAP44	within
GL	13：146502162	13	146502162	5.69e-07	BOC	123056
GL	13：146502162	13	146502162	5.69e-07	GTPBP8	320619
GL	13：146585746	13	146585746	5.69e-07	LOC110256423	-195389
GL	13：146585746	13	146585746	5.69e-07	LOC106505804	167642
GL	13：146585746	13	146585746	5.69e-07	NEPRO	316264
GL	13：146585746	13	146585746	5.69e-07	NAA50	-368007
GL	13：146585746	13	146585746	5.69e-07	LOC110256422	-274261
GL	13：146585746	13	146585746	5.69e-07	SIDT1	-189194
GL	13：146585746	13	146585746	5.69e-07	SPICE1	-116051
GL	13：146585746	13	146585746	5.69e-07	CD200R1	367389
GL	13：146585746	13	146585746	5.69e-07	GRAMD1C	-479961
GL	13：146585746	13	146585746	5.69e-07	ATP6V1A	-420477
GL	13：146585746	13	146585746	5.69e-07	USF3	-298884
GL	13：146585746	13	146585746	5.69e-07	CFAP44	within
GL	13：146585746	13	146585746	5.69e-07	BOC	39472
GL	13：146585746	13	146585746	5.69e-07	GTPBP8	237035
GL	13：146585746	13	146585746	5.69e-07	CD200R1L	438795
GL	13：146606348	13	146606348	5.69e-07	LOC110256423	-215991
GL	13：146606348	13	146606348	5.69e-07	LOC106505804	147040
GL	13：146606348	13	146606348	5.69e-07	NEPRO	295662
GL	13：146606348	13	146606348	5.69e-07	NAA50	-388609
GL	13：146606348	13	146606348	5.69e-07	LOC110256422	-294863
GL	13：146606348	13	146606348	5.69e-07	SIDT1	-209796
GL	13：146606348	13	146606348	5.69e-07	SPICE1	-136653
GL	13：146606348	13	146606348	5.69e-07	CD200R1	346787
GL	13：146606348	13	146606348	5.69e-07	ATP6V1A	-441079
GL	13：146606348	13	146606348	5.69e-07	USF3	-319486
GL	13：146606348	13	146606348	5.69e-07	CFAP44	within
GL	13：146606348	13	146606348	5.69e-07	BOC	18870
GL	13：146606348	13	146606348	5.69e-07	GTPBP8	216433
GL	13：146606348	13	146606348	5.69e-07	CD200R1L	418193
GL	13：146619919	13	146619919	5.69e-07	LOC110256423	-229562
GL	13：146619919	13	146619919	5.69e-07	LOC106505804	133469
GL	13：146619919	13	146619919	5.69e-07	NEPRO	282091
GL	13：146619919	13	146619919	5.69e-07	NAA50	-402180
GL	13：146619919	13	146619919	5.69e-07	LOC110256422	-308434
GL	13：146619919	13	146619919	5.69e-07	SIDT1	-223367
GL	13：146619919	13	146619919	5.69e-07	SPICE1	-150224
GL	13：146619919	13	146619919	5.69e-07	CD200R1	333216
GL	13：146619919	13	146619919	5.69e-07	LOC106505808	487213
GL	13：146619919	13	146619919	5.69e-07	ATP6V1A	-454650
GL	13：146619919	13	146619919	5.69e-07	USF3	-333057
GL	13：146619919	13	146619919	5.69e-07	CFAP44	within
GL	13：146619919	13	146619919	5.69e-07	BOC	5299
GL	13：146619919	13	146619919	5.69e-07	GTPBP8	202862
GL	13：146619919	13	146619919	5.69e-07	CD200R1L	404622
GL	13：146623413	13	146623413	5.69e-07	LOC110256423	-233056
GL	13：146623413	13	146623413	5.69e-07	LOC106505804	129975
GL	13：146623413	13	146623413	5.69e-07	NEPRO	278597
GL	13：146623413	13	146623413	5.69e-07	NAA50	-405674
GL	13：146623413	13	146623413	5.69e-07	LOC110256422	-311928
GL	13：146623413	13	146623413	5.69e-07	SIDT1	-226861
GL	13：146623413	13	146623413	5.69e-07	SPICE1	-153718
GL	13：146623413	13	146623413	5.69e-07	CD200R1	329722
GL	13：146623413	13	146623413	5.69e-07	LOC106505808	483719
GL	13：146623413	13	146623413	5.69e-07	ATP6V1A	-458144
GL	13：146623413	13	146623413	5.69e-07	USF3	-336551
GL	13：146623413	13	146623413	5.69e-07	CFAP44	within
GL	13：146623413	13	146623413	5.69e-07	BOC	1805
GL	13：146623413	13	146623413	5.69e-07	GTPBP8	199368
GL	13：146623413	13	146623413	5.69e-07	CD200R1L	401128
GL	13：146539759	13	146539759	5.69e-07	LOC110256423	-149402
GL	13：146539759	13	146539759	5.69e-07	LOC106505804	213629
GL	13：146539759	13	146539759	5.69e-07	NEPRO	362251
GL	13：146539759	13	146539759	5.69e-07	NAA50	-322020
GL	13：146539759	13	146539759	5.69e-07	LOC110256422	-228274
GL	13：146539759	13	146539759	5.69e-07	SIDT1	-143207
GL	13：146539759	13	146539759	5.69e-07	SPICE1	-70064
GL	13：146539759	13	146539759	5.69e-07	CD200R1	413376
GL	13：146539759	13	146539759	5.69e-07	GRAMD1C	-433974
GL	13：146539759	13	146539759	5.69e-07	ATP6V1A	-374490
GL	13：146539759	13	146539759	5.69e-07	USF3	-252897
GL	13：146539759	13	146539759	5.69e-07	CFAP44	within
GL	13：146539759	13	146539759	5.69e-07	BOC	85459
GL	13：146539759	13	146539759	5.69e-07	GTPBP8	283022
GL	13：146539759	13	146539759	5.69e-07	CD200R1L	484782
GL	13：146549607	13	146549607	5.69e-07	LOC110256423	-159250
GL	13：146549607	13	146549607	5.69e-07	LOC106505804	203781
GL	13：146549607	13	146549607	5.69e-07	NEPRO	352403
GL	13：146549607	13	146549607	5.69e-07	NAA50	-331868
GL	13：146549607	13	146549607	5.69e-07	LOC110256422	-238122
GL	13：146549607	13	146549607	5.69e-07	SIDT1	-153055
GL	13：146549607	13	146549607	5.69e-07	SPICE1	-79912
GL	13：146549607	13	146549607	5.69e-07	CD200R1	403528
GL	13：146549607	13	146549607	5.69e-07	GRAMD1C	-443822
GL	13：146549607	13	146549607	5.69e-07	ATP6V1A	-384338
GL	13：146549607	13	146549607	5.69e-07	USF3	-262745
GL	13：146549607	13	146549607	5.69e-07	CFAP44	within
GL	13：146549607	13	146549607	5.69e-07	BOC	75611
GL	13：146549607	13	146549607	5.69e-07	GTPBP8	273174
GL	13：146549607	13	146549607	5.69e-07	CD200R1L	474934
GL	13：146571105	13	146571105	5.69e-07	LOC110256423	-180748
GL	13：146571105	13	146571105	5.69e-07	LOC106505804	182283
GL	13：146571105	13	146571105	5.69e-07	NEPRO	330905
GL	13：146571105	13	146571105	5.69e-07	NAA50	-353366
GL	13：146571105	13	146571105	5.69e-07	LOC110256422	-259620
GL	13：146571105	13	146571105	5.69e-07	SIDT1	-174553
GL	13：146571105	13	146571105	5.69e-07	SPICE1	-101410
GL	13：146571105	13	146571105	5.69e-07	CD200R1	382030
GL	13：146571105	13	146571105	5.69e-07	GRAMD1C	-465320
GL	13：146571105	13	146571105	5.69e-07	ATP6V1A	-405836
GL	13：146571105	13	146571105	5.69e-07	USF3	-284243
GL	13：146571105	13	146571105	5.69e-07	CFAP44	within
GL	13：146571105	13	146571105	5.69e-07	BOC	54113
GL	13：146571105	13	146571105	5.69e-07	GTPBP8	251676
GL	13：146571105	13	146571105	5.69e-07	CD200R1L	453436
GL	13：146579732	13	146579732	5.69e-07	LOC110256423	-189375
GL	13：146579732	13	146579732	5.69e-07	LOC106505804	173656
GL	13：146579732	13	146579732	5.69e-07	NEPRO	322278
GL	13：146579732	13	146579732	5.69e-07	NAA50	-361993
GL	13：146579732	13	146579732	5.69e-07	LOC110256422	-268247
GL	13：146579732	13	146579732	5.69e-07	SIDT1	-183180
GL	13：146579732	13	146579732	5.69e-07	SPICE1	-110037
GL	13：146579732	13	146579732	5.69e-07	CD200R1	373403
GL	13：146579732	13	146579732	5.69e-07	GRAMD1C	-473947
GL	13：146579732	13	146579732	5.69e-07	ATP6V1A	-414463
GL	13：146579732	13	146579732	5.69e-07	USF3	-292870
GL	13：146579732	13	146579732	5.69e-07	CFAP44	within
GL	13：146579732	13	146579732	5.69e-07	BOC	45486
GL	13：146579732	13	146579732	5.69e-07	GTPBP8	243049
GL	13：146579732	13	146579732	5.69e-07	CD200R1L	444809
GL	13：146598395	13	146598395	5.69e-07	LOC110256423	-208038
GL	13：146598395	13	146598395	5.69e-07	LOC106505804	154993
GL	13：146598395	13	146598395	5.69e-07	NEPRO	303615
GL	13：146598395	13	146598395	5.69e-07	NAA50	-380656
GL	13：146598395	13	146598395	5.69e-07	LOC110256422	-286910
GL	13：146598395	13	146598395	5.69e-07	SIDT1	-201843
GL	13：146598395	13	146598395	5.69e-07	SPICE1	-128700
GL	13：146598395	13	146598395	5.69e-07	CD200R1	354740
GL	13：146598395	13	146598395	5.69e-07	GRAMD1C	-492610
GL	13：146598395	13	146598395	5.69e-07	ATP6V1A	-433126
GL	13：146598395	13	146598395	5.69e-07	USF3	-311533
GL	13：146598395	13	146598395	5.69e-07	CFAP44	within
GL	13：146598395	13	146598395	5.69e-07	BOC	26823
GL	13：146598395	13	146598395	5.69e-07	GTPBP8	224386
GL	13：146598395	13	146598395	5.69e-07	CD200R1L	426146
GL	13：146615957	13	146615957	5.69e-07	LOC110256423	-225600
GL	13：146615957	13	146615957	5.69e-07	LOC106505804	137431
GL	13：146615957	13	146615957	5.69e-07	NEPRO	286053
GL	13：146615957	13	146615957	5.69e-07	NAA50	-398218
GL	13：146615957	13	146615957	5.69e-07	LOC110256422	-304472
GL	13：146615957	13	146615957	5.69e-07	SIDT1	-219405
GL	13：146615957	13	146615957	5.69e-07	SPICE1	-146262
GL	13：146615957	13	146615957	5.69e-07	CD200R1	337178
GL	13：146615957	13	146615957	5.69e-07	LOC106505808	491175
GL	13：146615957	13	146615957	5.69e-07	ATP6V1A	-450688
GL	13：146615957	13	146615957	5.69e-07	USF3	-329095
GL	13：146615957	13	146615957	5.69e-07	CFAP44	within
GL	13：146615957	13	146615957	5.69e-07	BOC	9261
GL	13：146615957	13	146615957	5.69e-07	GTPBP8	206824
GL	13：146615957	13	146615957	5.69e-07	CD200R1L	408584
GL	13：146666694	13	146666694	5.69e-07	LOC110256423	-276337
GL	13：146666694	13	146666694	5.69e-07	LOC106505804	86694
GL	13：146666694	13	146666694	5.69e-07	NEPRO	235316
GL	13：146666694	13	146666694	5.69e-07	LOC102163929	485046
GL	13：146666694	13	146666694	5.69e-07	NAA50	-448955
GL	13：146666694	13	146666694	5.69e-07	LOC110256422	-355209
GL	13：146666694	13	146666694	5.69e-07	SIDT1	-270142
GL	13：146666694	13	146666694	5.69e-07	SPICE1	-196999
GL	13：146666694	13	146666694	5.69e-07	CD200R1	286441
GL	13：146666694	13	146666694	5.69e-07	LOC106505808	440438
GL	13：146666694	13	146666694	5.69e-07	USF3	-379832
GL	13：146666694	13	146666694	5.69e-07	CFAP44	-38159
GL	13：146666694	13	146666694	5.69e-07	BOC	within
GL	13：146666694	13	146666694	5.69e-07	GTPBP8	156087
GL	13：146666694	13	146666694	5.69e-07	CD200R1L	357847
GL	12：26165441	12	26165441	6.98e-07	DLX4	-4131
GL	12：26165441	12	26165441	6.98e-07	LOC110256024	66066
GL	12：26165441	12	26165441	6.98e-07	TMEM92	301172
GL	12：26165441	12	26165441	6.98e-07	MRPL27	498443
GL	12：26165441	12	26165441	6.98e-07	NGFR	-445086
GL	12：26165441	12	26165441	6.98e-07	NXPH3	-391402
GL	12：26165441	12	26165441	6.98e-07	SLC35B1	-276895
GL	12：26165441	12	26165441	6.98e-07	FAM117A	-220005
GL	12：26165441	12	26165441	6.98e-07	KAT7	-160435
GL	12：26165441	12	26165441	6.98e-07	TAC4	-140697
GL	12：26165441	12	26165441	6.98e-07	DLX3	12455
GL	12：26165441	12	26165441	6.98e-07	ITGA3	69328
GL	12：26165441	12	26165441	6.98e-07	PDK2	109121
GL	12：26165441	12	26165441	6.98e-07	SAMD14	129718
GL	12：26165441	12	26165441	6.98e-07	PPP1R9B	153682
GL	12：26165441	12	26165441	6.98e-07	SGCA	191250
GL	12：26165441	12	26165441	6.98e-07	COL1A1	213646
GL	12：26165441	12	26165441	6.98e-07	LOC110255209	369456
GL	12：26165441	12	26165441	6.98e-07	LOC106505443	373271
GL	12：26165441	12	26165441	6.98e-07	LOC100514982	418715
GL	12：26165441	12	26165441	6.98e-07	XYLT2	475361
GL	12：26165441	12	26165441	6.98e-07	SPOP	-304811
GL	12：26165441	12	26165441	6.98e-07	LOC100515340	421605
GL	10：1445695	10	1445695	7.75e-07	RGS1	-293962
GL	10：1445695	10	1445695	7.75e-07	RGS13	-363301
GL	10：1445695	10	1445695	7.75e-07	RGS21	-49504
GL	10：1445695	10	1445695	7.75e-07	RGS18	75171
GL	10：1445695	10	1445695	7.75e-07	LOC102166310	within
GL	10：1445695	10	1445695	7.75e-07	LOC102158399	107670
GL	1：30140316	1	30140316	7.81e-07	TCF21	-162043
GL	1：30140316	1	30140316	7.81e-07	LOC106507477	490651
GL	1：30140316	1	30140316	7.81e-07	TBPL1	-203543
GL	1：30140316	1	30140316	7.81e-07	SGK1	-386697
GL	1：30140316	1	30140316	7.81e-07	SLC2A12	-238320
GL	1：30140316	1	30140316	7.81e-07	EYA4	120468
GL	1：257229936	1	257229936	8.18e-07	LOC110256902	392127
GL	1：257229936	1	257229936	8.18e-07	TRIM32	-163025
GL	1：257229936	1	257229936	8.18e-07	PAPPA	-445123
GL	1：257229936	1	257229936	8.18e-07	ASTN2	within
GL	13：140855201	13	140855201	8.21e-07	COX17	-260565
GL	13：140855201	13	140855201	8.21e-07	POPDC2	-233273
GL	13：140855201	13	140855201	8.21e-07	CD80	-124660
GL	13：140855201	13	140855201	8.21e-07	TIMMDC1	-96503
GL	13：140855201	13	140855201	8.21e-07	TMEM39A	-24469
GL	13：140855201	13	140855201	8.21e-07	B4GALT4	114360
GL	13：140855201	13	140855201	8.21e-07	UPK1B	158752
GL	13：140855201	13	140855201	8.21e-07	C13H3orf30	209454
GL	13：140855201	13	140855201	8.21e-07	GSK3B	-485004
GL	13：140855201	13	140855201	8.21e-07	NR1I2	-449072
GL	13：140855201	13	140855201	8.21e-07	PLA1A	-189137
GL	13：140855201	13	140855201	8.21e-07	ADPRH	-173570
GL	13：140855201	13	140855201	8.21e-07	POGLUT1	-61556
GL	13：140855201	13	140855201	8.21e-07	ARHGAP31	within
GL	13：140855201	13	140855201	8.21e-07	IGSF11	293288
GL	13：140855201	13	140855201	8.21e-07	MAATS1	-288225
[truncated: 95 more rows]
